# Supplementary material for: Two new species and one newly recorded species of Uloma Dejean, 1821 from Zhejiang, China (Coleoptera, Tenebrionidae, Ulomini)
Source: Zookeys. 2016 Jul 28;(607):103–18. doi: 10.3897/zookeys.607.7836 (PMC4978030; doi:10.3897/zookeys.607.7836)
Supplement: XML Treatment for Uloma fengyangensis [file zookeys.607.7836-treatment1.xml]

<!DOCTYPE tp:taxon-treatment
  PUBLIC "-//TaxonX//DTD Taxonomic Treatment Publishing DTD v0 20100105//EN" "tax-treatment-NSO.dtd">
<tp:taxon-treatment xmlns:tp="http://www.plazi.org/taxpub"><tp:treatment-meta><kwd-group><label>Taxon classification</label><kwd><named-content content-type="kingdom">Animalia</named-content></kwd><kwd><named-content content-type="order">Coleoptera</named-content></kwd><kwd><named-content content-type="family">Tenebrionidae</named-content></kwd></kwd-group><mixed-citation publication-type="journal"><person-group><name><surname>Liu</surname><given-names>Shanshan</given-names></name><name><surname>Ren</surname><given-names>Guodong</given-names></name></person-group><article-title>Two new species and one newly recorded species of <italic><tp:taxon-name><tp:taxon-name-part taxon-name-part-type="genus">Uloma</tp:taxon-name-part></tp:taxon-name></italic> Dejean, 1821 from Zhejiang, China (<tp:taxon-name><tp:taxon-name-part taxon-name-part-type="order">Coleoptera</tp:taxon-name-part></tp:taxon-name>, <tp:taxon-name><tp:taxon-name-part taxon-name-part-type="family">Tenebrionidae</tp:taxon-name-part></tp:taxon-name>, <tp:taxon-name><tp:taxon-name-part taxon-name-part-type="tribe">Ulomini</tp:taxon-name-part></tp:taxon-name>)</article-title><source>Zookeys</source><day>28</day><month>7</month><year>2016</year><volume>2016</volume><issue>607</issue><fpage>103</fpage><lpage>118</lpage><pub-id pub-id-type="doi">10.3897/zookeys.607.7836</pub-id></mixed-citation></tp:treatment-meta><tp:nomenclature><tp:taxon-name>
            <tp:taxon-name-part taxon-name-part-type="genus">Uloma</tp:taxon-name-part>
            <tp:taxon-name-part taxon-name-part-type="species">fengyangensis</tp:taxon-name-part>
            <object-id xmlns:xlink="http://www.w3.org/1999/xlink" content-type="zoobank" xlink:type="simple">http://zoobank.org/8251A721-A6B7-43A7-AB48-8461A4477DE4</object-id>
          </tp:taxon-name><tp:taxon-status xmlns:xlink="http://www.w3.org/1999/xlink" xlink:type="simple">sp. n.</tp:taxon-status><xref ref-type="fig" rid="F1">Figs 1A</xref><xref ref-type="fig" rid="F2">, 2</xref></tp:nomenclature><tp:treatment-sec sec-type="type material"><title>Type material.</title><p>Holotype, ♂ (MHBU), labelled “25 July 2007; China, Zhejiang, Longquan County, Mt. Fengyangshan; H. Y. Liu and Z. H. Gao lgt.; the Museum of Hebei University” (white, rectangular, printed, in Chinese); “Holotype; <italic><tp:taxon-name><tp:taxon-name-part taxon-name-part-type="genus">Uloma</tp:taxon-name-part> <tp:taxon-name-part taxon-name-part-type="species">fengyangensis</tp:taxon-name-part></tp:taxon-name></italic> sp. n. Liu &amp; Ren det. 2015” (red, rectangular, printed and handwritten).</p></tp:treatment-sec><tp:treatment-sec sec-type="diagnosis"><title>Diagnosis.</title><p>The new species is characterized by the following: mentum broadly cordate, with several short medial hairs and a pair of semi-circular hairy patches on near lateral margins; antennomere 5–10 sublinearly truncate, with one long groove on each inner side; pronotum with a pair of low protuberances on lateral margins and posterior margin of anterior impression respectively; metatarsomere 1 significantly longer than 4; apicale of aedeagus with a shallow depression on centre at basel 1/3, parallel–sided at apical 2/3 in dorsal view.</p></tp:treatment-sec><tp:treatment-sec sec-type="description"><title>Description.</title><p>Male (Fig. <xref ref-type="fig" rid="F1">1A</xref>). <italic>Head</italic> transverse, with small punctures in apical half, and with sparse large punctures in basal half. Labrum trapezoidal, sparsely punctate, scattered with long and yellow hairs. Clypeus densely and distinctly punctate, anterior margin weakly emarginate, slightly elevated with two small ridges. Frontoclypeal suture deeply impressed. Genae slightly convex and extended, temples reduced. Eyes transverse, with at least 3–4 facets at narrowest point in lateral view; distance between eyes approximately 2.7 times longer than their diameter. Frons weakly convex but depressed on centre, with large punctures. Mentum (Fig. <xref ref-type="fig" rid="F2">2C</xref>) broad cordate, weakly emarginate at anterior margin, slightly concave with several short medial hairs, with a pair of semi-circular hairy patches on external sides. Ligula (Fig. <xref ref-type="fig" rid="F2">2C</xref>) deeply emarginate anteriorly, depressed in the middle with sparse long hairs. Terminal maxillary <!--PageBreak-->palpomere somewhat knife-shaped. Antennae (Fig. <xref ref-type="fig" rid="F2">2A</xref>) long, reaching to the middle of pronotum; antennomere 1 thick, 2 very short, 3 long and narrow, 4 short, 5 - 10 gradually widening, forming a more or less distinct club, 8–10 extremely transverse, nearly rectangular, 11 transverse-oval; 5–10 sublinearly truncate with one long groove at each innerside (Fig. <xref ref-type="fig" rid="F2">2B</xref>); ratio of the length (and the width) of antennomeres 2–11 as follows (mm): 8 (10): 9 (10): 7 (12): 7.5 (15): 7.5 (16): 8 (18): 8 (20): 9 (22): 9 (21): 12 (19).</p><p>
            <italic>Pronotum</italic> (Fig. <xref ref-type="fig" rid="F2">2D</xref>) transverse, nearly 1.5 times as wide as long, widest at middle, with small punctures widely spaced on centre and becoming denser toward sides, with reticulate microsculptures. Pronotum with a small and deep anterior impression and a pair of low protuberances on both sides and posterior margin of impression respectively, and with a shallow groove in the middle of posterior margin. Anterior margin emarginate with narrow border only at both apices, without border in the middle 1/3, and with dense short hair fringes. Lateral margins arcuate, strongly narrowing forward and less so from widest point to base, with narrow border. Basal margin slightly convex, with a pair of oblique shallow impressions. Anterior angles subrectangular, posterior angles obtuse. Prosternum with dense large and partly confluent punctures, posternal process (Fig. <xref ref-type="fig" rid="F2">2E</xref>) rounded in lateral view, smoothly descended at apex, with sparse small punctures centrally. Propleuron with long wrinkles and large confluent punctures.</p><p>
            <italic>Scutellum</italic> subtriangular, with very sparse small punctures. Elytra nearly parallel–sided; elytra distinctly punctato–striate, punctures of elytral rows small and only somewhat broader than stripes; intervals slightly convex, distinctly and sparsely punctate with several transverse wrinkles, lateral margins visible only at humeri in dorsal view. Hind wings developed.</p><p>
            <italic><tp:taxon-name><tp:taxon-name-part taxon-name-part-type="genus">Protibia</tp:taxon-name-part></tp:taxon-name></italic> (Fig. <xref ref-type="fig" rid="F2">2F</xref>) with two equal apical spurs; slightly concave, narrow at base, then strongly and gradually explanate on both inner and outer edges; inner edge weakly emarginate at base, slightly protruding to inner apex, fringed with yellow short hairs becoming denser and longer toward apex; outer edge with 8–9 sharp denticulations at apical 3/4 scattered with short hairs; dorsal surface with a long depression near apex and large sparse and confluent punctures; ventral surface with a row of several small sharp protuberances and short sparse hairs. Mesotibia feebly and gradually expanding toward apex, outer edge with small denticles and sparse long hairs. Metatibia feebly and gradually expanding toward apex, outer edge with sparse long hairs. Length ratios of metatarsomeres (Fig. <xref ref-type="fig" rid="F2">2G</xref>) 1 to 4 as follows: 35: 9: 9: 28.</p><p>
            <italic>Abdominal ventrites</italic> finely densely punctate, punctuation larger and subcontiguous towards lateral portions.</p><p>
            <italic>Aedeagus</italic> (Fig. <xref ref-type="fig" rid="F2">2H–I</xref>) with basale subparallel–sided; apicale slender, gradually narrowing with a shallow depression on centre at basel 1/3, parallel–sided at apical 2/3, truncate at apex in dorsal view, with a longitudinal depression on centre in ventral view, slightly curved in lateral view.</p><p>Female. Unknown.</p><!--PageBreak--><p>Body length: 11.0 mm; elytral width at widest point: 4.5 mm.</p></tp:treatment-sec><tp:treatment-sec sec-type="etymology"><title>Etymology.</title><p>The species epithet refers to the Mt. Fengyangshan where the species was collected.</p></tp:treatment-sec><tp:treatment-sec sec-type="remarks"><title>Remarks.</title><p>The new species is similar to <italic><tp:taxon-name><tp:taxon-name-part taxon-name-part-type="genus">Uloma</tp:taxon-name-part> <tp:taxon-name-part taxon-name-part-type="species">reticulata</tp:taxon-name-part></tp:taxon-name></italic> Liu, Ren &amp; Wang, 2007, but can be distinguished from the latter by the following characters: (1) male mentum broadly cordate, slightly concave with several short medial hairs, with a pair of semi-circular hairy patches on near lateral margins in the new species (subhexagonal, with cordate convex in middle, without hairy patch in <italic><tp:taxon-name><tp:taxon-name-part taxon-name-part-type="genus">Uloma</tp:taxon-name-part> <tp:taxon-name-part taxon-name-part-type="species">reticulata</tp:taxon-name-part></tp:taxon-name></italic>); (2) male antennomere 5–10 sublinearly truncate, with one long groove on each inner side in the new species (5–9 sublinearly truncate with one long groove in <italic><tp:taxon-name><tp:taxon-name-part taxon-name-part-type="genus">Uloma</tp:taxon-name-part> <tp:taxon-name-part taxon-name-part-type="species">reticulata</tp:taxon-name-part></tp:taxon-name></italic>); (3) male pronotum <!--PageBreak-->with a pair of low protuberances on lateral margins and posterior margin of anterior impression respectively, anterior angles subrectangular in the new species (anterior impression of pronotum without protuberance in <italic><tp:taxon-name><tp:taxon-name-part taxon-name-part-type="genus">Uloma</tp:taxon-name-part> <tp:taxon-name-part taxon-name-part-type="species">reticulata</tp:taxon-name-part></tp:taxon-name></italic>); (4) male metatarsomere 1 significantly longer than 4 in the new species (1 almost as long as 4 in <italic><tp:taxon-name><tp:taxon-name-part taxon-name-part-type="genus">Uloma</tp:taxon-name-part> <tp:taxon-name-part taxon-name-part-type="species">reticulata</tp:taxon-name-part></tp:taxon-name></italic>); (5) apicale of aedeagus gradually narrowing with a shallow depression on centre at basel 1/3, parallel–sided at apical 2/3 in dorsal view in the new species (gradually narrowing from base to apex, then slightly widening nearly apex in <italic><tp:taxon-name><tp:taxon-name-part taxon-name-part-type="genus">Uloma</tp:taxon-name-part> <tp:taxon-name-part taxon-name-part-type="species">reticulata</tp:taxon-name-part></tp:taxon-name></italic>).</p><fig id="F1" position="float" orientation="portrait"><label>Figure 1.</label><caption><p>Habitus, dorsal view. <bold>A</bold> <italic><tp:taxon-name><tp:taxon-name-part taxon-name-part-type="genus">Uloma</tp:taxon-name-part> <tp:taxon-name-part taxon-name-part-type="species">fengyangensis</tp:taxon-name-part></tp:taxon-name></italic> sp. n., male <bold>B</bold> <italic><tp:taxon-name><tp:taxon-name-part taxon-name-part-type="genus">Uloma</tp:taxon-name-part> <tp:taxon-name-part taxon-name-part-type="species">acrodonta</tp:taxon-name-part></tp:taxon-name></italic> sp. n., male <bold>C</bold> <italic><tp:taxon-name><tp:taxon-name-part taxon-name-part-type="genus">Uloma</tp:taxon-name-part> <tp:taxon-name-part taxon-name-part-type="species">acrodonta</tp:taxon-name-part></tp:taxon-name></italic> sp. n., female <bold>D</bold> <italic><tp:taxon-name><tp:taxon-name-part taxon-name-part-type="genus">Uloma</tp:taxon-name-part> <tp:taxon-name-part taxon-name-part-type="species">bonzica</tp:taxon-name-part></tp:taxon-name></italic> Marseul, 1876, male <bold>E</bold> <italic><tp:taxon-name><tp:taxon-name-part taxon-name-part-type="genus">Uloma</tp:taxon-name-part> <tp:taxon-name-part taxon-name-part-type="species">bonzica</tp:taxon-name-part></tp:taxon-name></italic> Marseul, 1876, female. Scale bars 1 mm.</p></caption><graphic xmlns:xlink="http://www.w3.org/1999/xlink" xlink:href="zookeys-607-103-g001.jpg" position="float" orientation="portrait" xlink:type="simple" id="oo_97402.jpg"/></fig><fig id="F2" position="float" orientation="portrait"><label>Figure 2.</label><caption><p>
          <italic><tp:taxon-name><tp:taxon-name-part taxon-name-part-type="genus">Uloma</tp:taxon-name-part> <tp:taxon-name-part taxon-name-part-type="species">fengyangensis</tp:taxon-name-part></tp:taxon-name></italic> sp. n., male. <bold>A</bold> Antenna, ventral view <bold>B</bold> Antennomere 5 to 10, lateral view <bold>C</bold> Ligula and mentum, ventral view <bold>D</bold> Pronotum, dorsal view <bold>E</bold> Posternal process, lateral view <bold>F</bold> <tp:taxon-name><tp:taxon-name-part taxon-name-part-type="genus">Protibia</tp:taxon-name-part></tp:taxon-name>, dorsal view <bold>G</bold> Metatarsus, dorsal view <bold>H</bold> Apicale of aedeagus, dorsal view <bold>I</bold> Aedeagus, lateral view. Scale bars 1 mm.</p></caption><graphic xmlns:xlink="http://www.w3.org/1999/xlink" xlink:href="zookeys-607-103-g002.jpg" position="float" orientation="portrait" xlink:type="simple" id="oo_97403.jpg"/></fig></tp:treatment-sec></tp:taxon-treatment>
