# Supplementary material for: Two new species and one newly recorded species of Uloma Dejean, 1821 from Zhejiang, China (Coleoptera, Tenebrionidae, Ulomini)
Source: Zookeys. 2016 Jul 28;(607):103–18. doi: 10.3897/zookeys.607.7836 (PMC4978030; doi:10.3897/zookeys.607.7836)
Supplement: XML Treatment for Uloma acrodonta [file zookeys.607.7836-treatment2.xml]

<!DOCTYPE tp:taxon-treatment
  PUBLIC "-//TaxonX//DTD Taxonomic Treatment Publishing DTD v0 20100105//EN" "tax-treatment-NSO.dtd">
<tp:taxon-treatment xmlns:tp="http://www.plazi.org/taxpub"><tp:treatment-meta><kwd-group><label>Taxon classification</label><kwd><named-content content-type="kingdom">Animalia</named-content></kwd><kwd><named-content content-type="order">Coleoptera</named-content></kwd><kwd><named-content content-type="family">Tenebrionidae</named-content></kwd></kwd-group><mixed-citation publication-type="journal"><person-group><name><surname>Liu</surname><given-names>Shanshan</given-names></name><name><surname>Ren</surname><given-names>Guodong</given-names></name></person-group><article-title>Two new species and one newly recorded species of <italic><tp:taxon-name><tp:taxon-name-part taxon-name-part-type="genus">Uloma</tp:taxon-name-part></tp:taxon-name></italic> Dejean, 1821 from Zhejiang, China (<tp:taxon-name><tp:taxon-name-part taxon-name-part-type="order">Coleoptera</tp:taxon-name-part></tp:taxon-name>, <tp:taxon-name><tp:taxon-name-part taxon-name-part-type="family">Tenebrionidae</tp:taxon-name-part></tp:taxon-name>, <tp:taxon-name><tp:taxon-name-part taxon-name-part-type="tribe">Ulomini</tp:taxon-name-part></tp:taxon-name>)</article-title><source>Zookeys</source><day>28</day><month>7</month><year>2016</year><volume>2016</volume><issue>607</issue><fpage>103</fpage><lpage>118</lpage><pub-id pub-id-type="doi">10.3897/zookeys.607.7836</pub-id></mixed-citation></tp:treatment-meta><tp:nomenclature><tp:taxon-name>
            <tp:taxon-name-part taxon-name-part-type="genus">Uloma</tp:taxon-name-part>
            <tp:taxon-name-part taxon-name-part-type="species">acrodonta</tp:taxon-name-part>
            <object-id xmlns:xlink="http://www.w3.org/1999/xlink" content-type="zoobank" xlink:type="simple">http://zoobank.org/BA19A5DB-F014-4EAF-A958-33C507E5491A</object-id>
          </tp:taxon-name><tp:taxon-status xmlns:xlink="http://www.w3.org/1999/xlink" xlink:type="simple">sp. n.</tp:taxon-status><xref ref-type="fig" rid="F1">Figs 1B–C</xref><xref ref-type="fig" rid="F3">, 3</xref><!--PageBreak--></tp:nomenclature><tp:treatment-sec sec-type="type material"><title>Type material.</title><p>Holotype, ♂, labelled “19 July 2012; China, Zhejiang, Longquan County, Mt. Fengyangshan; X. Wang and J. Jiao lgt.; the Museum of Hebei University” (white, rectangular, printed, in Chinese). Paratypes, 1♂1♀, labelled as holotype. All types have additional label “Holotype (and Paratype, respectively), <italic><tp:taxon-name><tp:taxon-name-part taxon-name-part-type="genus">Uloma</tp:taxon-name-part> <tp:taxon-name-part taxon-name-part-type="species">acrodonta</tp:taxon-name-part></tp:taxon-name></italic> sp. n. Liu &amp; Ren det. 2015” [red (and Paratype with yellow, respectively), rectangular, printed and handwritten], and all of them are deposited in MHBU.</p></tp:treatment-sec><tp:treatment-sec sec-type="diagnosis"><title>Diagnosis.</title><p>The new species is characterized by the following: clypeus slightly elevated with two small ridges; antennomeres 5 and 7 obviously sharply protruding at inner border; pronotum with a small and shallow anterior impression; protibia broader, with 8–9 sharp large denticulations at apical 2/3 of outer edge; last ventrite with a shallow impression.</p></tp:treatment-sec><tp:treatment-sec sec-type="description"><title>Description.</title><p>Male (Fig. <xref ref-type="fig" rid="F1">1B</xref>). <italic>Head</italic> nearly hexagonal, with dense small punctures in apical half, and with dense large punctures in basal half. Labrum trapezoidal, sparsely punctate, scattered with long yellow hairs. Clypeus densely and finely punctate, anterior margin weakly emarginate, slightly elevated with two small ridges. Frontoclypeal suture deeply impressed. Genae slightly convex and extended, temples reduced. Eyes transverse, with at least 2–3 facets at narrowest point in lateral view; distance between eyes approximately 3.5 times longer than their diameter. Frons convex but slightly depressed on centre, with large coarse punctures. Mentum (Fig. <xref ref-type="fig" rid="F3">3B</xref>) cordate, truncate basally, weakly emarginate at anterior margin, flat with fine transverse wrinkles in middle, with a pair of crescent-shaped hairy patches on external sides. Ligula (Fig. <xref ref-type="fig" rid="F3">3B</xref>) deeply emarginate anteriorly, depressed in middle with sparse long hairs. Terminal maxillary palpomere knife-shaped. Antennae (Fig. <xref ref-type="fig" rid="F3">3A</xref>) long, reaching to the middle of pronotum; antennomere 1 thick, 2 very short and subquadrate, 3 slender, 4 short, 5–10 gradually widening, forming a more or less distinct club, 11 semi-spherical; 5, 7 obviously sharply protruding at inner border; ratio of the length (and the width) of antennomeres 2–11 as follows: 8.5 (9): 18 (12.5): 12 (12.5): 11 (16.5): 11 (16): 11 (20.5): 11 (18): 10.5 (18): 10.5 (18): 15 (17.5).</p><p>
            <italic>Pronotum</italic> (Fig. <xref ref-type="fig" rid="F3">3C</xref>) slightly transverse, subquadrate, nearly 1.2 times as wide as long, widest at middle, with sparse small punctures widely spaced on centre and be<!--PageBreak-->coming denser toward sides. Pronotum with a small and extremely shallow anterior impression without protuberances. Anterior margin emarginate with narrow border only at both apices, without border in the middle 1/3, and with dense short hair <!--PageBreak-->fringes. Lateral margins arcuate, strongly narrowing forward and less so from widest point to base, with broad border. Basal margin slightly convex. Anterior angles sharp, posterior angles rectangular. Prosternum with sparse and large punctures, posternal process (Fig. <xref ref-type="fig" rid="F3">3D</xref>) rounded in lateral view, smoothly descended at apex, with coarse transverse wrinkles and two rows of short yellow hairs on centre. Propleuron with long wrinkles and large punctures. Metasternum very short.</p><p>
            <italic>Scutellum</italic> subtriangular, with sparse and small punctures. Elytra nearly parallel–sided; elytra distinctly punctato–striate, punctures of elytral rows small and only somewhat broader than stripes; intervals slightly convex, distinctly and sparsely punctate with several transverse wrinkles, lateral margins visible only at humeri in dorsal view. Hind wing (Fig. <xref ref-type="fig" rid="F3">3I</xref>) vestigial, narrow, and short.</p><p>
            <italic><tp:taxon-name><tp:taxon-name-part taxon-name-part-type="genus">Protibia</tp:taxon-name-part></tp:taxon-name></italic> (Fig. <xref ref-type="fig" rid="F3">3E</xref>) with two equal apical spurs; nearly straight, narrow at base, then feebly and gradually explanate on both inner and outer edges; inner edge weakly emarginate at base, distinctly protruding to inner apex, fringed with yellow short hairs becoming denser and longer toward apex; outer edge with 8–9 sharp denticulations at apical 2/3 scattered with short hairs; dorsal surface with a long depression near apex and large sparse and not confluent punctures; ventral surface with a row of several small sharp protuberances and short sparse hairs. Mesotibia feebly and gradually expanding toward apex, outer edge with small denticles and sparse short hairs. Metatibia (Fig. <xref ref-type="fig" rid="F3">3G</xref>) slightly curved, feebly and gradually expanding toward apex, outer edge smooth without denticles and hairs. Length ratios of metatarsomeres (Fig. <xref ref-type="fig" rid="F3">3F</xref>) 1 to 4 as follows: 46: 10: 9.5: 32.</p><p>
            <italic>Abdominal ventrites</italic> finely and densely punctate, punctuation larger and subcontiguous towards lateral portions; last ventrite (Fig. <xref ref-type="fig" rid="F3">3H</xref>) with a very shallow impression.</p><p>
            <italic>Aedeagus</italic> (Fig. <xref ref-type="fig" rid="F3">3J–K</xref>) with basale parallel–sided; apicale broad at base, then gradually feebly narrowing towards apex, subparallel–sided near apical, truncate and semi-circularly depressed at apex in dorsal view, with a longitudinal depression on centre in ventral view, slightly curved in lateral view.</p><p>Female (Fig. <xref ref-type="fig" rid="F1">1C</xref>). Mentum subcordate, with V-shaped convex on centre, without hair. Clypeus without ridges. Antennomere not protruding to inner border. Pronotum without anterior impression. <tp:taxon-name><tp:taxon-name-part taxon-name-part-type="genus">Protibia</tp:taxon-name-part></tp:taxon-name> with shape similar to that of male, inner edge not protruding to inner apex. Metatibia straight. Last ventrite without impression.</p><p>Body length: 12.5–13.0 mm; elytral width at widest point: 4.5 mm.</p></tp:treatment-sec><tp:treatment-sec sec-type="etymology"><title>Etymology.</title><p>The species epithet refers to the sharply protruding at inner border of antennomere 5 and 7.</p></tp:treatment-sec><tp:treatment-sec sec-type="remarks"><title>Remarks.</title><p>The new species is most similar to <italic><tp:taxon-name><tp:taxon-name-part taxon-name-part-type="genus">Uloma</tp:taxon-name-part> <tp:taxon-name-part taxon-name-part-type="species">quadratithoraca</tp:taxon-name-part></tp:taxon-name></italic> Liu &amp; Ren, 2008, but can be distinguished from the latter by the following characters: (1) male clypeus slightly elevated with two small ridges in the new species (without ridge in <italic><tp:taxon-name><tp:taxon-name-part taxon-name-part-type="genus">Uloma</tp:taxon-name-part> <tp:taxon-name-part taxon-name-part-type="species">quadratithoraca</tp:taxon-name-part></tp:taxon-name></italic>); (2) male antennae long, reaching to the middle of pronotum, antennomeres 5 and 7 obviously sharply protruding at inner border in the new species (5 and 7 not protruding in <italic><tp:taxon-name><tp:taxon-name-part taxon-name-part-type="genus">Uloma</tp:taxon-name-part> <tp:taxon-name-part taxon-name-part-type="species">quadratithoraca</tp:taxon-name-part></tp:taxon-name></italic>); (3) male pronotum with a small and shallow anterior impression in the new species (without anterior impression in <italic><tp:taxon-name><tp:taxon-name-part taxon-name-part-type="genus">Uloma</tp:taxon-name-part> <tp:taxon-name-part taxon-name-part-type="species">quadratithoraca</tp:taxon-name-part></tp:taxon-name></italic>); (4) male protibia distinctly broader, with 8–9 sharp large denticu<!--PageBreak-->lations at apical 2/3 of outer edge in the new species (narrower, with 8–9 undulant denticulations at apical 1/2 in <italic><tp:taxon-name><tp:taxon-name-part taxon-name-part-type="genus">Uloma</tp:taxon-name-part> <tp:taxon-name-part taxon-name-part-type="species">quadratithoraca</tp:taxon-name-part></tp:taxon-name></italic>); (5) male last ventrite with a shallow impression in the new species (without impression in <italic><tp:taxon-name><tp:taxon-name-part taxon-name-part-type="genus">Uloma</tp:taxon-name-part> <tp:taxon-name-part taxon-name-part-type="species">quadratithoraca</tp:taxon-name-part></tp:taxon-name></italic>).</p><p>Moreover, five additional species (<italic><tp:taxon-name><tp:taxon-name-part taxon-name-part-type="genus">Uloma</tp:taxon-name-part> <tp:taxon-name-part taxon-name-part-type="species">intriconicula</tp:taxon-name-part></tp:taxon-name></italic> Liu, Ren &amp; Wang, 2007, <italic><tp:taxon-name><tp:taxon-name-part taxon-name-part-type="genus">Uloma</tp:taxon-name-part> <tp:taxon-name-part taxon-name-part-type="species">metogana</tp:taxon-name-part></tp:taxon-name></italic> Ren &amp; Yin, 2004, <italic><tp:taxon-name><tp:taxon-name-part taxon-name-part-type="genus">Uloma</tp:taxon-name-part> <tp:taxon-name-part taxon-name-part-type="species">takagii</tp:taxon-name-part></tp:taxon-name></italic> Masumoto &amp; Nishikawa, 1986, <italic><tp:taxon-name><tp:taxon-name-part taxon-name-part-type="genus">Uloma</tp:taxon-name-part> <tp:taxon-name-part taxon-name-part-type="species">rubripes</tp:taxon-name-part> <tp:taxon-name-part taxon-name-part-type="subspecies">rubripes</tp:taxon-name-part></tp:taxon-name></italic> (Hope, 1831) and <italic><tp:taxon-name><tp:taxon-name-part taxon-name-part-type="genus">Uloma</tp:taxon-name-part> <tp:taxon-name-part taxon-name-part-type="species">rubripes</tp:taxon-name-part> <tp:taxon-name-part taxon-name-part-type="subspecies">minor</tp:taxon-name-part></tp:taxon-name></italic> Gebien, 1914) are known to occur in China and its surrounding areas with antennomere 5 and 7 obviously sharply protruding at inner border. The new species is easily distinguished from them based on shape differences in the male pronotum, pronotal anterior impression, protibia, metatibia, ridges of clypeus, and whether or not the pronotal anterior impression exists in female.</p><fig id="F3" position="float" orientation="portrait"><label>Figure 3.</label><caption><p>
          <italic><tp:taxon-name><tp:taxon-name-part taxon-name-part-type="genus">Uloma</tp:taxon-name-part> <tp:taxon-name-part taxon-name-part-type="species">acrodonta</tp:taxon-name-part></tp:taxon-name></italic> sp. n., male. <bold>A</bold> Antenna, ventral view <bold>B</bold> Ligula and mentum, ventral view <bold>C</bold> Pronotum, dorsal view <bold>D</bold> Posternal process, lateral view <bold>E</bold> <tp:taxon-name><tp:taxon-name-part taxon-name-part-type="genus">Protibia</tp:taxon-name-part></tp:taxon-name>, dorsal view <bold>F</bold> Metatarsus, dorsal view <bold>G</bold> Metatibia, dorsal view <bold>H</bold> Last ventrite, ventral view <bold>I</bold> Hind wing, dorsal view <bold>J</bold> Apicale of aedeagus, dorsal view <bold>K</bold> Aedeagus, lateral view. Scale bars 1 mm.</p></caption><graphic xmlns:xlink="http://www.w3.org/1999/xlink" xlink:href="zookeys-607-103-g003.jpg" position="float" orientation="portrait" xlink:type="simple" id="oo_97404.jpg"/></fig></tp:treatment-sec><tp:treatment-sec><!--Section generated to contain objects referenced in tp:taxon-treatment.--><fig id="F1" position="float" orientation="portrait"><label>Figure 1.</label><caption><p>Habitus, dorsal view. <bold>A</bold> <italic><tp:taxon-name><tp:taxon-name-part taxon-name-part-type="genus">Uloma</tp:taxon-name-part> <tp:taxon-name-part taxon-name-part-type="species">fengyangensis</tp:taxon-name-part></tp:taxon-name></italic> sp. n., male <bold>B</bold> <italic><tp:taxon-name><tp:taxon-name-part taxon-name-part-type="genus">Uloma</tp:taxon-name-part> <tp:taxon-name-part taxon-name-part-type="species">acrodonta</tp:taxon-name-part></tp:taxon-name></italic> sp. n., male <bold>C</bold> <italic><tp:taxon-name><tp:taxon-name-part taxon-name-part-type="genus">Uloma</tp:taxon-name-part> <tp:taxon-name-part taxon-name-part-type="species">acrodonta</tp:taxon-name-part></tp:taxon-name></italic> sp. n., female <bold>D</bold> <italic><tp:taxon-name><tp:taxon-name-part taxon-name-part-type="genus">Uloma</tp:taxon-name-part> <tp:taxon-name-part taxon-name-part-type="species">bonzica</tp:taxon-name-part></tp:taxon-name></italic> Marseul, 1876, male <bold>E</bold> <italic><tp:taxon-name><tp:taxon-name-part taxon-name-part-type="genus">Uloma</tp:taxon-name-part> <tp:taxon-name-part taxon-name-part-type="species">bonzica</tp:taxon-name-part></tp:taxon-name></italic> Marseul, 1876, female. Scale bars 1 mm.</p></caption><graphic xmlns:xlink="http://www.w3.org/1999/xlink" xlink:href="zookeys-607-103-g001.jpg" position="float" orientation="portrait" xlink:type="simple" id="oo_97402.jpg"/></fig></tp:treatment-sec></tp:taxon-treatment>
