# Supplementary material for: Two new species and one newly recorded species of Uloma Dejean, 1821 from Zhejiang, China (Coleoptera, Tenebrionidae, Ulomini)
Source: Zookeys. 2016 Jul 28;(607):103–18. doi: 10.3897/zookeys.607.7836 (PMC4978030; doi:10.3897/zookeys.607.7836)
Supplement: XML Treatment for Uloma bonzica [file zookeys.607.7836-treatment3.xml]

<!DOCTYPE tp:taxon-treatment
  PUBLIC "-//TaxonX//DTD Taxonomic Treatment Publishing DTD v0 20100105//EN" "tax-treatment-NSO.dtd">
<tp:taxon-treatment xmlns:tp="http://www.plazi.org/taxpub"><tp:treatment-meta><kwd-group><label>Taxon classification</label><kwd><named-content content-type="kingdom">Animalia</named-content></kwd><kwd><named-content content-type="order">Coleoptera</named-content></kwd><kwd><named-content content-type="family">Tenebrionidae</named-content></kwd></kwd-group><mixed-citation publication-type="journal"><person-group><name><surname>Liu</surname><given-names>Shanshan</given-names></name><name><surname>Ren</surname><given-names>Guodong</given-names></name></person-group><article-title>Two new species and one newly recorded species of <italic><tp:taxon-name><tp:taxon-name-part taxon-name-part-type="genus">Uloma</tp:taxon-name-part></tp:taxon-name></italic> Dejean, 1821 from Zhejiang, China (<tp:taxon-name><tp:taxon-name-part taxon-name-part-type="order">Coleoptera</tp:taxon-name-part></tp:taxon-name>, <tp:taxon-name><tp:taxon-name-part taxon-name-part-type="family">Tenebrionidae</tp:taxon-name-part></tp:taxon-name>, <tp:taxon-name><tp:taxon-name-part taxon-name-part-type="tribe">Ulomini</tp:taxon-name-part></tp:taxon-name>)</article-title><source>Zookeys</source><day>28</day><month>7</month><year>2016</year><volume>2016</volume><issue>607</issue><fpage>103</fpage><lpage>118</lpage><pub-id pub-id-type="doi">10.3897/zookeys.607.7836</pub-id></mixed-citation></tp:treatment-meta><tp:nomenclature><tp:taxon-name>
            <tp:taxon-name-part taxon-name-part-type="genus">Uloma</tp:taxon-name-part>
            <tp:taxon-name-part taxon-name-part-type="species">bonzica</tp:taxon-name-part>
          </tp:taxon-name><tp:taxon-authority>Marseul, 1876</tp:taxon-authority><xref ref-type="fig" rid="F1">Fig. 1D–E</xref><tp:nomenclature-citation-list><tp:nomenclature-citation><tp:taxon-name>
                <tp:taxon-name-part taxon-name-part-type="genus">Uloma</tp:taxon-name-part> <tp:taxon-name-part taxon-name-part-type="species">bonzica</tp:taxon-name-part></tp:taxon-name><comment>Marseul, 1876: 114; <xref ref-type="bibr" rid="B34">Nakane 1956</xref>: 36; <xref ref-type="bibr" rid="B31">Masumoto and Nishikawa 1986</xref>: 24; <xref ref-type="bibr" rid="B28">Löbl et al. 2008</xref>: 302.</comment></tp:nomenclature-citation><tp:nomenclature-citation><tp:taxon-name>
                <tp:taxon-name-part taxon-name-part-type="genus">Uloma</tp:taxon-name-part> <tp:taxon-name-part taxon-name-part-type="species">bonzica</tp:taxon-name-part> <tp:taxon-name-part taxon-name-part-type="subspecies">robustior</tp:taxon-name-part></tp:taxon-name><comment>Nakane, 1956: 167.</comment></tp:nomenclature-citation></tp:nomenclature-citation-list></tp:nomenclature><tp:treatment-sec sec-type="material"><title>Material examined.</title><p>Types, 1♂1♀ (MNHN, the Marseul Collection), Nzgzzalli. Others: 1♂1♀ (MHBU), China, Zhejiang, Longquan County, Mt. Fengyangshan, 25 July 2007, H. Y. Liu and Z. H. Gao lgt.; 2♂♂1♀ (NMNS), Fujitani Iga-Ueno, Mie, 3 November 1984, K. Ishida lgt.</p></tp:treatment-sec><tp:treatment-sec sec-type="description"><title>Description.</title><p>Male (Fig. <xref ref-type="fig" rid="F1">1D</xref>). Mentum subhexagonal, slightly emarginate at anterior margin, with V-shaped convex and fine transverse wrinkles in the middle, without hair. Ligula depressed in the middle with dense hairs and hairy area wide. Antennae reaching to basal 1/3 of pronotum; antennomere 11 nearly semi-spherical. Pronotum nearly 1.5 times as wide as long, widest at basal 1/3; pronotum with a small deep anterior impression and a pair of low protuberances on both sides and posterior margin of impression respectively. <tp:taxon-name><tp:taxon-name-part taxon-name-part-type="genus">Protibia</tp:taxon-name-part></tp:taxon-name> with two unequal apical spurs, inner edge nearly straight at base, distinctly protruding to inner apex; outer edge with 7–8 sharp denticulations at apical 2/3; dorsal surface with large, dense and confluent punctures. Female (Fig. <xref ref-type="fig" rid="F1">1E</xref>) ligula with dense hairs and hairy area wide, pronotum without anterior impression, last ventrite without apical groove.</p></tp:treatment-sec><tp:treatment-sec sec-type="remarks"><title>Remarks.</title><p>The Chinese specimens almost conform to the original description by <xref ref-type="bibr" rid="B29">Marseul (1876)</xref>, but body length (11.7 mm) is slightly longer than that of the specimens from Japan (10.6 mm), and also the ratio of the distance between the eyes versus their diameter (<italic>ca.</italic> 2.5) less than that of the specimens from Japan (<italic>ca.</italic> 2.8). However, we think these two characters as intraspecific differences.</p></tp:treatment-sec><tp:treatment-sec sec-type="distribution"><title>Distribution.</title><p>China: Zhejiang (new record); Japan (<xref ref-type="bibr" rid="B29">Marseul 1876</xref>, <xref ref-type="bibr" rid="B14">Gebien 1940</xref>, <xref ref-type="bibr" rid="B34">Nakane 1956</xref>, <xref ref-type="bibr" rid="B31">Masumoto and Nishikawa 1986</xref>, <xref ref-type="bibr" rid="B22">Kwon and Choi 1986</xref>, <xref ref-type="bibr" rid="B28">Löbl et al. 2008</xref>); Korea (<xref ref-type="bibr" rid="B31">Masumoto and Nishikawa 1986</xref>, <xref ref-type="bibr" rid="B22">Kwon and Choi 1986</xref>, <xref ref-type="bibr" rid="B28">Löbl et al. 2008</xref>).</p><!--PageBreak--><sec sec-type="Key to known species of the genus Uloma from Zhejiang Province of China"><title>Key to known species of the genus <italic><tp:taxon-name><tp:taxon-name-part taxon-name-part-type="genus">Uloma</tp:taxon-name-part></tp:taxon-name></italic> from Zhejiang Province of China</title><table-wrap content-type="key" position="anchor" orientation="portrait"><table id="TID0EXNAC" rules="all"><tbody><tr><td rowspan="1" colspan="1">1</td><td rowspan="1" colspan="1">Male protarsomere 3 with a lobed protuberance (fig. 6b, in <xref ref-type="bibr" rid="B11">Gebien 1914</xref>). China (Zhejiang, Guangxi, Taiwan), Himalayas, Oriental Region, Afrotropical Region</td><td rowspan="1" colspan="1">
                      <bold><italic><tp:taxon-name><tp:taxon-name-part taxon-name-part-type="genus">Uloma</tp:taxon-name-part> <tp:taxon-name-part taxon-name-part-type="species">polita</tp:taxon-name-part></tp:taxon-name></italic> (Wiedemann, 1821)</bold>
                    </td></tr><tr><td rowspan="1" colspan="1">–</td><td rowspan="1" colspan="1">Male protarsus normal, protarsomere 3 without protuberance</td><td rowspan="1" colspan="1">
                      <bold>2</bold>
                    </td></tr><tr><td rowspan="1" colspan="1">2</td><td rowspan="1" colspan="1">Male ligula with dense hairs and hairy area wide (fig. 25, in <xref ref-type="bibr" rid="B31">Masumoto and Nishikawa 1986</xref>)</td><td rowspan="1" colspan="1">
                      <bold>3</bold>
                    </td></tr><tr><td rowspan="1" colspan="1">–</td><td rowspan="1" colspan="1">Male ligula with several sparse long hairs (Fig. <xref ref-type="fig" rid="F2">2C</xref>)</td><td rowspan="1" colspan="1">
                      <bold>4</bold>
                    </td></tr><tr><td rowspan="1" colspan="1">3</td><td rowspan="1" colspan="1">Inner edge of male protibia strongly and rather abruptly emarginate at base; last ventrite of female with a deep apical groove (figs 34–35, in <xref ref-type="bibr" rid="B31">Masumoto and Nishikawa 1986</xref>). China (Zhejiang, Guangxi, Hainan, Fujian, Taiwan), Oriental Region</td><td rowspan="1" colspan="1">
                      <bold><italic><tp:taxon-name><tp:taxon-name-part taxon-name-part-type="genus">Uloma</tp:taxon-name-part> <tp:taxon-name-part taxon-name-part-type="species">excisa</tp:taxon-name-part> <tp:taxon-name-part taxon-name-part-type="subspecies">excisa</tp:taxon-name-part></tp:taxon-name></italic> Gebien, 1914</bold>
                    </td></tr><tr><td rowspan="1" colspan="1">–</td><td rowspan="1" colspan="1">Inner edge of male protibia nearly straight at base; last ventrite of female without apical groove (fig. 24, in <xref ref-type="bibr" rid="B31">Masumoto and Nishikawa 1986</xref>). China (Zhejiang), North Korea, South Korea, Japan</td><td rowspan="1" colspan="1">
                      <bold><italic><tp:taxon-name><tp:taxon-name-part taxon-name-part-type="genus">Uloma</tp:taxon-name-part> <tp:taxon-name-part taxon-name-part-type="species">bonzica</tp:taxon-name-part></tp:taxon-name></italic> Marseul, 1876</bold>
                    </td></tr><tr><td rowspan="1" colspan="1">4</td><td rowspan="1" colspan="1">Male antennomere 5 and 7 obviously sharply protruding at inner border; metasternum very short; hind wings vestigial, narrow and short (Fig. <xref ref-type="fig" rid="F3">3A, I</xref>). China (Zhejiang)</td><td rowspan="1" colspan="1">
                      <bold><italic><tp:taxon-name><tp:taxon-name-part taxon-name-part-type="genus">Uloma</tp:taxon-name-part> <tp:taxon-name-part taxon-name-part-type="species">acrodonta</tp:taxon-name-part></tp:taxon-name></italic> sp. n.</bold>
                    </td></tr><tr><td rowspan="1" colspan="1">–</td><td rowspan="1" colspan="1">Male antennomere 5 and 7 not protruding at inner border</td><td rowspan="1" colspan="1">
                      <bold>5</bold>
                    </td></tr><tr><td rowspan="1" colspan="1">5</td><td rowspan="1" colspan="1">Male mentum without hair; antennomere 5–9 sublinearly truncate with several long grooves at each innerside; aedeagus with particular shape, apicale extremely slender (figs 58 and 61–63, in <xref ref-type="bibr" rid="B31">Masumoto and Nishikawa 1986</xref>). China (Zhejiang, Fujian, Taiwan)</td><td rowspan="1" colspan="1">
                      <bold><italic><tp:taxon-name><tp:taxon-name-part taxon-name-part-type="genus">Uloma</tp:taxon-name-part> <tp:taxon-name-part taxon-name-part-type="species">fukiensis</tp:taxon-name-part></tp:taxon-name></italic> Kaszab, 1954</bold>
                    </td></tr><tr><td rowspan="1" colspan="1">–</td><td rowspan="1" colspan="1">Male mentum with a pair of semi-circular hairy patches on external sides; antennomere 5–10 sublinearly truncate with one long groove at each inner side (Figs <xref ref-type="fig" rid="F2">2A–2C</xref>). China (Zhejiang)</td><td rowspan="1" colspan="1">
                      <bold><italic><tp:taxon-name><tp:taxon-name-part taxon-name-part-type="genus">Uloma</tp:taxon-name-part> <tp:taxon-name-part taxon-name-part-type="species">fengyangensis</tp:taxon-name-part></tp:taxon-name></italic> sp. n.</bold>
                    </td></tr></tbody></table></table-wrap></sec><sec sec-type="List of Uloma species from China"><title>List of <italic><tp:taxon-name><tp:taxon-name-part taxon-name-part-type="genus">Uloma</tp:taxon-name-part></tp:taxon-name></italic> species from China</title><p>
              <bold>(1) <italic><tp:taxon-name><tp:taxon-name-part taxon-name-part-type="genus">Uloma</tp:taxon-name-part> <tp:taxon-name-part taxon-name-part-type="species">acrodonta</tp:taxon-name-part></tp:taxon-name></italic> sp. n.</bold>
            </p><p>China: Zhejiang.</p><p>
              <bold>(2) <italic><tp:taxon-name><tp:taxon-name-part taxon-name-part-type="genus">Uloma</tp:taxon-name-part> <tp:taxon-name-part taxon-name-part-type="species">bonzica</tp:taxon-name-part></tp:taxon-name></italic> Marseul, 1876</bold>
            </p><p>China: Zhejiang (new record). Korea (<xref ref-type="bibr" rid="B31">Masumoto and Nishikawa 1986</xref>; <xref ref-type="bibr" rid="B22">Kwon and Choi 1986</xref>; <xref ref-type="bibr" rid="B28">Löbl et al. 2008</xref>); Japan (<xref ref-type="bibr" rid="B29">Marseul 1876</xref>; <xref ref-type="bibr" rid="B14">Gebien 1940</xref>; <xref ref-type="bibr" rid="B34">Nakane 1956</xref>; <xref ref-type="bibr" rid="B31">Masumoto and Nishikawa 1986</xref>; <xref ref-type="bibr" rid="B22">Kwon and Choi 1986</xref>; <xref ref-type="bibr" rid="B28">Löbl et al. 2008</xref>).</p><p>
              <bold>(3) <italic><tp:taxon-name><tp:taxon-name-part taxon-name-part-type="genus">Uloma</tp:taxon-name-part> <tp:taxon-name-part taxon-name-part-type="species">castanea</tp:taxon-name-part></tp:taxon-name></italic> Ren &amp; Liu, 2004</bold>
            </p><p>China: Yunnan (<xref ref-type="bibr" rid="B37">Ren and Liu 2004</xref>; <xref ref-type="bibr" rid="B28">Löbl et al. 2008</xref>; <xref ref-type="bibr" rid="B26">Liu and Ren 2013</xref>); Guangxi (<xref ref-type="bibr" rid="B24">Liu and Ren 2007</xref>; <xref ref-type="bibr" rid="B28">Löbl et al. 2008</xref>); Henan, Anhui, Chongqing, Sichuan, Guizhou, Fujian (<xref ref-type="bibr" rid="B26">Liu and Ren 2013</xref>).</p><!--PageBreak--><p>
              <bold>(4) <italic><tp:taxon-name><tp:taxon-name-part taxon-name-part-type="genus">Uloma</tp:taxon-name-part> <tp:taxon-name-part taxon-name-part-type="species">compressa</tp:taxon-name-part></tp:taxon-name></italic> Liu &amp; Ren, 2008</bold>
            </p><p>China: Yunnan (<xref ref-type="bibr" rid="B25">Liu and Ren 2008</xref>; <xref ref-type="bibr" rid="B26">Liu and Ren 2013</xref>); Hunan, Sichuan, Guizhou, Guangxi, Guangdong, Taiwan (<xref ref-type="bibr" rid="B26">Liu and Ren 2013</xref>).</p><p>
              <bold>(5) <italic><tp:taxon-name><tp:taxon-name-part taxon-name-part-type="genus">Uloma</tp:taxon-name-part> <tp:taxon-name-part taxon-name-part-type="species">contortimargina</tp:taxon-name-part></tp:taxon-name></italic> Liu &amp; Ren, 2007</bold>
            </p><p>China: Hunan, Yunnan, Guizhou (<xref ref-type="bibr" rid="B26">Liu and Ren 2013</xref>); Guangxi (<xref ref-type="bibr" rid="B24">Liu and Ren 2007</xref>; <xref ref-type="bibr" rid="B26">Liu and Ren 2013</xref>).</p><p>
              <bold>(6) <italic><tp:taxon-name><tp:taxon-name-part taxon-name-part-type="genus">Uloma</tp:taxon-name-part> <tp:taxon-name-part taxon-name-part-type="species">contracta</tp:taxon-name-part></tp:taxon-name></italic> Fairmaire, 1882</bold>
            </p><p>China: Yunnan, Guangxi, Hainan (<xref ref-type="bibr" rid="B24">Liu and Ren 2007</xref>; <xref ref-type="bibr" rid="B28">Löbl et al. 2008</xref>; <xref ref-type="bibr" rid="B26">Liu and Ren 2013</xref>). Malaysia (<xref ref-type="bibr" rid="B40">Schawaller 2000</xref>); Indonesia (<xref ref-type="bibr" rid="B5">Fairmaire 1882</xref>; <xref ref-type="bibr" rid="B10">Gebien 1913</xref>; <xref ref-type="bibr" rid="B14">Gebien 1940</xref>; <xref ref-type="bibr" rid="B40">Schawaller 2000</xref>; <xref ref-type="bibr" rid="B24">Liu and Ren 2007</xref>; <xref ref-type="bibr" rid="B26">Liu and Ren 2013</xref>); Philippines (<xref ref-type="bibr" rid="B10">Gebien 1913</xref>; <xref ref-type="bibr" rid="B12">Gebien 1921</xref>); Oriental Region (<xref ref-type="bibr" rid="B28">Löbl et al. 2008</xref>).</p><p>
              <bold>(7) <italic><tp:taxon-name><tp:taxon-name-part taxon-name-part-type="genus">Uloma</tp:taxon-name-part> <tp:taxon-name-part taxon-name-part-type="species">excisa</tp:taxon-name-part> <tp:taxon-name-part taxon-name-part-type="subspecies">excisa</tp:taxon-name-part></tp:taxon-name></italic> Gebien, 1914</bold>
            </p><p>China: Zhejiang (<xref ref-type="bibr" rid="B2">Ba and Ren 2009</xref>); Guangxi (<xref ref-type="bibr" rid="B24">Liu and Ren 2007</xref>; <xref ref-type="bibr" rid="B28">Löbl et al. 2008</xref>); Hainan (<xref ref-type="bibr" rid="B28">Löbl et al. 2008</xref>); Fujian (<xref ref-type="bibr" rid="B18">Kaszab 1954</xref>; <xref ref-type="bibr" rid="B28">Löbl et al. 2008</xref>); Taiwan (<xref ref-type="bibr" rid="B11">Gebien 1914</xref>; <xref ref-type="bibr" rid="B14">Gebien 1940</xref>; <xref ref-type="bibr" rid="B31">Masumoto and Nishikawa 1986</xref>; <xref ref-type="bibr" rid="B28">Löbl et al. 2008</xref>; <xref ref-type="bibr" rid="B1">Akita and Masumoto 2015</xref>); SE China (<xref ref-type="bibr" rid="B1">Akita and Masumoto 2015</xref>). Vietnam (<xref ref-type="bibr" rid="B20">Kaszab 1980</xref>; <xref ref-type="bibr" rid="B31">Masumoto and Nishikawa 1986</xref>; <xref ref-type="bibr" rid="B1">Akita and Masumoto 2015</xref>); Korea (<xref ref-type="bibr" rid="B21">Kim and Kim 2004</xref>); Japan (<xref ref-type="bibr" rid="B34">Nakane 1956</xref>; <xref ref-type="bibr" rid="B1">Akita and Masumoto 2015</xref>); Oriental Region (<xref ref-type="bibr" rid="B28">Löbl et al. 2008</xref>).</p><p>
              <bold>(8) <italic><tp:taxon-name><tp:taxon-name-part taxon-name-part-type="genus">Uloma</tp:taxon-name-part> <tp:taxon-name-part taxon-name-part-type="species">fengyangensis</tp:taxon-name-part></tp:taxon-name></italic> sp. n.</bold>
            </p><p>China: Zhejiang.</p><p>
              <bold>(9) <italic><tp:taxon-name><tp:taxon-name-part taxon-name-part-type="genus">Uloma</tp:taxon-name-part> <tp:taxon-name-part taxon-name-part-type="species">formosana</tp:taxon-name-part></tp:taxon-name></italic> Kaszab, 1941</bold>
            </p><p>China: Taiwan (<xref ref-type="bibr" rid="B16">Kaszab 1941</xref>; <xref ref-type="bibr" rid="B31">Masumoto and Nishikawa 1986</xref>; <xref ref-type="bibr" rid="B28">Löbl et al. 2008</xref>).</p><p>
              <bold>(10) <italic><tp:taxon-name><tp:taxon-name-part taxon-name-part-type="genus">Uloma</tp:taxon-name-part> <tp:taxon-name-part taxon-name-part-type="species">fukiensis</tp:taxon-name-part></tp:taxon-name></italic> Kaszab, 1954</bold>
            </p><p>China: Zhejiang (<xref ref-type="bibr" rid="B8">Fang and Wu 2001</xref>; <xref ref-type="bibr" rid="B36">Ren and Dong 2001</xref>; <xref ref-type="bibr" rid="B2">Ba and Ren 2009</xref>); Fujian (<xref ref-type="bibr" rid="B18">Kaszab 1954</xref>; <xref ref-type="bibr" rid="B28">Löbl et al. 2008</xref>); Taiwan (<xref ref-type="bibr" rid="B31">Masumoto and Nishikawa 1986</xref>; <xref ref-type="bibr" rid="B28">Löbl et al. 2008</xref>).</p><p>
              <bold>(11) <italic><tp:taxon-name><tp:taxon-name-part taxon-name-part-type="genus">Uloma</tp:taxon-name-part> <tp:taxon-name-part taxon-name-part-type="species">gongshanica</tp:taxon-name-part></tp:taxon-name></italic> Ren &amp; Liu, 2004</bold>
            </p><p>China: Yunnan (<xref ref-type="bibr" rid="B37">Ren and Liu 2004</xref>; <xref ref-type="bibr" rid="B28">Löbl et al. 2008</xref>; <xref ref-type="bibr" rid="B26">Liu and Ren 2013</xref>); Hubei, Guizhou, Fujian, Taiwan (<xref ref-type="bibr" rid="B26">Liu and Ren 2013</xref>).</p><p>
              <bold>(12) <italic><tp:taxon-name><tp:taxon-name-part taxon-name-part-type="genus">Uloma</tp:taxon-name-part> <tp:taxon-name-part taxon-name-part-type="species">hirticornis</tp:taxon-name-part></tp:taxon-name></italic> Kaszab, 1980</bold>
            </p><p>China: Yunnan (<xref ref-type="bibr" rid="B20">Kaszab 1980</xref>; <xref ref-type="bibr" rid="B26">Liu and Ren 2013</xref>). Vietnam (<xref ref-type="bibr" rid="B20">Kaszab 1980</xref>).</p><p>
              <bold>(13) <italic><tp:taxon-name><tp:taxon-name-part taxon-name-part-type="genus">Uloma</tp:taxon-name-part> <tp:taxon-name-part taxon-name-part-type="species">integrimargina</tp:taxon-name-part></tp:taxon-name></italic> Liu &amp; Ren, 2007</bold>
            </p><p>China: Guangxi (<xref ref-type="bibr" rid="B24">Liu and Ren 2007</xref>).</p><!--PageBreak--><p>
              <bold>(14) <italic><tp:taxon-name><tp:taxon-name-part taxon-name-part-type="genus">Uloma</tp:taxon-name-part> <tp:taxon-name-part taxon-name-part-type="species">intricornicula</tp:taxon-name-part></tp:taxon-name></italic> Liu, Ren &amp; Wang, 2007</bold>
            </p><p>China: Guangxi (<xref ref-type="bibr" rid="B24">Liu and Ren 2007</xref>); Fujian (<xref ref-type="bibr" rid="B27">Liu et al. 2007</xref>).</p><p>
              <bold>(15) <italic><tp:taxon-name><tp:taxon-name-part taxon-name-part-type="genus">Uloma</tp:taxon-name-part> <tp:taxon-name-part taxon-name-part-type="species">kondoi</tp:taxon-name-part></tp:taxon-name></italic> Nakane, 1968</bold>
            </p><p>China: Fujian (<xref ref-type="bibr" rid="B27">Liu et al. 2007</xref>). Japan (<xref ref-type="bibr" rid="B35">Nakane 1968</xref>; <xref ref-type="bibr" rid="B31">Masumoto and Nishikawa 1986</xref>; <xref ref-type="bibr" rid="B27">Liu et al. 2007</xref>; <xref ref-type="bibr" rid="B28">Löbl et al. 2008</xref>).</p><p>
              <bold>(16) <italic><tp:taxon-name><tp:taxon-name-part taxon-name-part-type="genus">Uloma</tp:taxon-name-part> <tp:taxon-name-part taxon-name-part-type="species">liangi</tp:taxon-name-part></tp:taxon-name></italic> Ren &amp; Liu, 2004</bold>
            </p><p>China: Yunnan (<xref ref-type="bibr" rid="B37">Ren and Liu 2004</xref>; <xref ref-type="bibr" rid="B28">Löbl et al. 2008</xref>; <xref ref-type="bibr" rid="B26">Liu and Ren 2013</xref>); Anhui, Chongqing, Sichuan, Guizhou, Fujian (<xref ref-type="bibr" rid="B26">Liu and Ren 2013</xref>).</p><p>
              <bold>(17) <italic><tp:taxon-name><tp:taxon-name-part taxon-name-part-type="genus">Uloma</tp:taxon-name-part> <tp:taxon-name-part taxon-name-part-type="species">longolineata</tp:taxon-name-part></tp:taxon-name></italic> Liu &amp; Ren, 2007</bold>
            </p><p>China: Guangxi (<xref ref-type="bibr" rid="B24">Liu and Ren 2007</xref>).</p><p>
              <bold>(18) <italic><tp:taxon-name><tp:taxon-name-part taxon-name-part-type="genus">Uloma</tp:taxon-name-part> <tp:taxon-name-part taxon-name-part-type="species">meifengensis</tp:taxon-name-part></tp:taxon-name></italic> Masumoto, 1982</bold>
            </p><p>China: Taiwan (<xref ref-type="bibr" rid="B30">Masumoto 1982</xref>; <xref ref-type="bibr" rid="B31">Masumoto and Nishikawa 1986</xref>; <xref ref-type="bibr" rid="B28">Löbl et al. 2008</xref>).</p><p>
              <bold>(19) <italic><tp:taxon-name><tp:taxon-name-part taxon-name-part-type="genus">Uloma</tp:taxon-name-part> <tp:taxon-name-part taxon-name-part-type="species">metogana</tp:taxon-name-part></tp:taxon-name></italic> Ren &amp; Yin, 2004</bold>
            </p><p>China: Tibet (<xref ref-type="bibr" rid="B38">Ren and Yin 2004</xref>; <xref ref-type="bibr" rid="B26">Liu and Ren 2013</xref>); Yunnan (<xref ref-type="bibr" rid="B26">Liu and Ren 2013</xref>); Guangxi (<xref ref-type="bibr" rid="B24">Liu and Ren 2007</xref>; <xref ref-type="bibr" rid="B26">Liu and Ren 2013</xref>).</p><p>
              <bold>(20) <italic><tp:taxon-name><tp:taxon-name-part taxon-name-part-type="genus">Uloma</tp:taxon-name-part> <tp:taxon-name-part taxon-name-part-type="species">minuta</tp:taxon-name-part></tp:taxon-name></italic> Liu, Ren &amp; Wang, 2007</bold>
            </p><p>China: Henan, Anhui, Hunan, Sichuan, Yunnan, Guangdong (<xref ref-type="bibr" rid="B26">Liu and Ren 2013</xref>); Guangxi (<xref ref-type="bibr" rid="B24">Liu and Ren 2007</xref>); Fujian (<xref ref-type="bibr" rid="B27">Liu et al. 2007</xref>).</p><p>
              <bold>(21) <italic><tp:taxon-name><tp:taxon-name-part taxon-name-part-type="genus">Uloma</tp:taxon-name-part> <tp:taxon-name-part taxon-name-part-type="species">miyakei</tp:taxon-name-part></tp:taxon-name></italic> Masumoto &amp; Nishikawa, 1986</bold>
            </p><p>China: Taiwan (<xref ref-type="bibr" rid="B31">Masumoto and Nishikawa 1986</xref>; <xref ref-type="bibr" rid="B28">Löbl et al. 2008</xref>).</p><p>
              <bold>(22) <italic><tp:taxon-name><tp:taxon-name-part taxon-name-part-type="genus">Uloma</tp:taxon-name-part> <tp:taxon-name-part taxon-name-part-type="species">mulidenta</tp:taxon-name-part></tp:taxon-name></italic> Ren &amp; Liu, 2004</bold>
            </p><p>China: Yunnan (<xref ref-type="bibr" rid="B37">Ren and Liu 2004</xref>; <xref ref-type="bibr" rid="B28">Löbl et al. 2008</xref>; <xref ref-type="bibr" rid="B26">Liu and Ren 2013</xref>); Chongqing, Guizhou (<xref ref-type="bibr" rid="B26">Liu and Ren 2013</xref>).</p><p>
              <bold>(23) <italic><tp:taxon-name><tp:taxon-name-part taxon-name-part-type="genus">Uloma</tp:taxon-name-part> <tp:taxon-name-part taxon-name-part-type="species">nakanei</tp:taxon-name-part></tp:taxon-name></italic> Masumoto &amp; Nishikawa, 1986</bold>
            </p><p>China: Taiwan (<xref ref-type="bibr" rid="B31">Masumoto and Nishikawa 1986</xref>; <xref ref-type="bibr" rid="B28">Löbl et al. 2008</xref>).</p><p>
              <bold>(24) <italic><tp:taxon-name><tp:taxon-name-part taxon-name-part-type="genus">Uloma</tp:taxon-name-part> <tp:taxon-name-part taxon-name-part-type="species">nanshanchica</tp:taxon-name-part></tp:taxon-name></italic> Masumoto &amp; Nishikawa, 1986</bold>
            </p><p>China: Taiwan (<xref ref-type="bibr" rid="B31">Masumoto and Nishikawa 1986</xref>; <xref ref-type="bibr" rid="B28">Löbl et al. 2008</xref>).</p><p>
              <bold>(25) <italic><tp:taxon-name><tp:taxon-name-part taxon-name-part-type="genus">Uloma</tp:taxon-name-part> <tp:taxon-name-part taxon-name-part-type="species">nomurai</tp:taxon-name-part></tp:taxon-name></italic> Masumoto, 1982</bold>
            </p><p>China: Taiwan (<xref ref-type="bibr" rid="B30">Masumoto 1982</xref>; <xref ref-type="bibr" rid="B31">Masumoto and Nishikawa 1986</xref>; <xref ref-type="bibr" rid="B28">Löbl et al. 2008</xref>).</p><p>
              <bold>(26) <italic><tp:taxon-name><tp:taxon-name-part taxon-name-part-type="genus">Uloma</tp:taxon-name-part> <tp:taxon-name-part taxon-name-part-type="species">polita</tp:taxon-name-part></tp:taxon-name></italic> (Wiedemann, 1821)</bold>
            </p><p>China: Zhejiang (<xref ref-type="bibr" rid="B8">Fang and Wu 2001</xref>; <xref ref-type="bibr" rid="B36">Ren and Dong 2001</xref>); Guangxi (<xref ref-type="bibr" rid="B24">Liu and Ren 2007</xref>; <xref ref-type="bibr" rid="B28">Löbl et al. 2008</xref>); Taiwan (<xref ref-type="bibr" rid="B33">Miwa 1931</xref>; <xref ref-type="bibr" rid="B14">Gebien 1940</xref>; <xref ref-type="bibr" rid="B31">Masumoto and Ni<!--PageBreak-->shikawa 1986</xref>; <xref ref-type="bibr" rid="B39">Schawaller 1996</xref>; <xref ref-type="bibr" rid="B28">Löbl et al. 2008</xref>). India (<xref ref-type="bibr" rid="B9">Gebien 1912</xref>; <xref ref-type="bibr" rid="B33">Miwa 1931</xref>; <xref ref-type="bibr" rid="B14">Gebien 1940</xref>; <xref ref-type="bibr" rid="B31">Masumoto and Nishikawa 1986</xref>; <xref ref-type="bibr" rid="B39">Schawaller 1996</xref>; <xref ref-type="bibr" rid="B28">Löbl et al. 2008</xref>); Sri Lanka (<xref ref-type="bibr" rid="B42">Walker 1858</xref>; <xref ref-type="bibr" rid="B33">Miwa 1931</xref>; <xref ref-type="bibr" rid="B31">Masumoto and Nishikawa 1986</xref>; <xref ref-type="bibr" rid="B39">Schawaller 1996</xref>); Nepal (<xref ref-type="bibr" rid="B39">Schawaller 1996</xref>; <xref ref-type="bibr" rid="B28">Löbl et al. 2008</xref>); Bhutan (<xref ref-type="bibr" rid="B19">Kaszab 1975</xref>; <xref ref-type="bibr" rid="B39">Schawaller 1996</xref>; <xref ref-type="bibr" rid="B28">Löbl et al. 2008</xref>); Bangladesh (<xref ref-type="bibr" rid="B43">Wiedemann 1821</xref>); Burma (<xref ref-type="bibr" rid="B9">Gebien 1912</xref>; <xref ref-type="bibr" rid="B31">Masumoto and Nishikawa 1986</xref>; <xref ref-type="bibr" rid="B39">Schawaller 1996</xref>); Thailand (<xref ref-type="bibr" rid="B39">Schawaller 1996</xref>); Laos (<xref ref-type="bibr" rid="B9">Gebien 1912</xref>); Vietnam (<xref ref-type="bibr" rid="B9">Gebien 1912</xref>; <xref ref-type="bibr" rid="B20">Kaszab 1980</xref>; <xref ref-type="bibr" rid="B39">Schawaller 1996</xref>); Indonesia (<xref ref-type="bibr" rid="B33">Miwa 1931</xref>; <xref ref-type="bibr" rid="B14">Gebien 1940</xref>); Japan (<xref ref-type="bibr" rid="B31">Masumoto and Nishikawa 1986</xref>; <xref ref-type="bibr" rid="B39">Schawaller 1996</xref>; <xref ref-type="bibr" rid="B28">Löbl et al. 2008</xref>); Madagascar (<xref ref-type="bibr" rid="B7">Fairmaire 1903</xref>; <xref ref-type="bibr" rid="B14">Gebien 1940</xref>; <xref ref-type="bibr" rid="B31">Masumoto and Nishikawa 1986</xref>; <xref ref-type="bibr" rid="B39">Schawaller 1996</xref>; <xref ref-type="bibr" rid="B41">Schawaller 2015</xref>); Mauritius (<xref ref-type="bibr" rid="B14">Gebien 1940</xref>; <xref ref-type="bibr" rid="B31">Masumoto and Nishikawa 1986</xref>; <xref ref-type="bibr" rid="B39">Schawaller 1996</xref>; <xref ref-type="bibr" rid="B41">Schawaller 2015</xref>); Rodriguez Islands (<xref ref-type="bibr" rid="B39">Schawaller 1996</xref>; <xref ref-type="bibr" rid="B41">Schawaller 2015</xref>); Himalayas (<xref ref-type="bibr" rid="B39">Schawaller 1996</xref>); Oriental Region (<xref ref-type="bibr" rid="B28">Löbl et al. 2008</xref>; <xref ref-type="bibr" rid="B41">Schawaller 2015</xref>); Afrotropical Region (<xref ref-type="bibr" rid="B28">Löbl et al. 2008</xref>).</p><p>
              <bold>(27) <italic><tp:taxon-name><tp:taxon-name-part taxon-name-part-type="genus">Uloma</tp:taxon-name-part> <tp:taxon-name-part taxon-name-part-type="species">quadratithoraca</tp:taxon-name-part></tp:taxon-name></italic> Liu &amp; Ren, 2008</bold>
            </p><p>China: Hunan (<xref ref-type="bibr" rid="B25">Liu and Ren 2008</xref>).</p><p>
              <bold>(28) <italic><tp:taxon-name><tp:taxon-name-part taxon-name-part-type="genus">Uloma</tp:taxon-name-part> <tp:taxon-name-part taxon-name-part-type="species">reitteri</tp:taxon-name-part></tp:taxon-name></italic> Kaszab, 1941</bold>
            </p><p>China: Sichuan (<xref ref-type="bibr" rid="B17">Kaszab 1941b</xref>; <xref ref-type="bibr" rid="B28">Löbl et al. 2008</xref>).</p><p>
              <bold>(29) <italic><tp:taxon-name><tp:taxon-name-part taxon-name-part-type="genus">Uloma</tp:taxon-name-part> <tp:taxon-name-part taxon-name-part-type="species">reticulata</tp:taxon-name-part></tp:taxon-name></italic> Liu, Ren &amp; Wang, 2007</bold>
            </p><p>China: Fujian (<xref ref-type="bibr" rid="B27">Liu et al. 2007</xref>).</p><p>
              <bold>(30) <italic><tp:taxon-name><tp:taxon-name-part taxon-name-part-type="genus">Uloma</tp:taxon-name-part> <tp:taxon-name-part taxon-name-part-type="species">rubripes</tp:taxon-name-part> <tp:taxon-name-part taxon-name-part-type="subspecies">rubripes</tp:taxon-name-part></tp:taxon-name></italic> (Hope, 1831)</bold>
            </p><p>China: Taiwan (<xref ref-type="bibr" rid="B33">Miwa 1931</xref>; <xref ref-type="bibr" rid="B28">Löbl et al. 2008</xref>). India (<xref ref-type="bibr" rid="B14">Gebien 1940</xref>; <xref ref-type="bibr" rid="B39">Schawaller 1996</xref>; <xref ref-type="bibr" rid="B40">Schawaller 2000</xref>; <xref ref-type="bibr" rid="B28">Löbl et al. 2008</xref>); Nepal (<xref ref-type="bibr" rid="B15">Hope 1831</xref>; <xref ref-type="bibr" rid="B13">Gebien 1927</xref>; <xref ref-type="bibr" rid="B39">Schawaller 1996</xref>; <xref ref-type="bibr" rid="B28">Löbl et al. 2008</xref>); Bhutan (<xref ref-type="bibr" rid="B19">Kaszab 1975</xref>; <xref ref-type="bibr" rid="B39">Schawaller 1996</xref>; <xref ref-type="bibr" rid="B28">Löbl et al. 2008</xref>); Thailand (<xref ref-type="bibr" rid="B13">Gebien 1927</xref>; <xref ref-type="bibr" rid="B39">Schawaller 1996</xref>); Vietnam (<xref ref-type="bibr" rid="B6">Fairmaire 1893</xref>; <xref ref-type="bibr" rid="B20">Kaszab 1980</xref>); Malaysia (<xref ref-type="bibr" rid="B39">Schawaller 1996</xref>; <xref ref-type="bibr" rid="B40">Schawaller 2000</xref>); Indonesia (<xref ref-type="bibr" rid="B4">Fabricius 1801</xref>; <xref ref-type="bibr" rid="B33">Miwa 1931</xref>; <xref ref-type="bibr" rid="B5">Fairmaire 1882</xref>; <xref ref-type="bibr" rid="B11">Gebien 1914</xref>; <xref ref-type="bibr" rid="B13">Gebien 1927</xref>; <xref ref-type="bibr" rid="B39">Schawaller 1996</xref>; <xref ref-type="bibr" rid="B40">Schawaller 2000</xref>); Philippines (<xref ref-type="bibr" rid="B12">Gebien 1921</xref>; <xref ref-type="bibr" rid="B14">Gebien 1940</xref>; <xref ref-type="bibr" rid="B40">Schawaller 2000</xref>); New Guinea (<xref ref-type="bibr" rid="B14">Gebien 1940</xref>; <xref ref-type="bibr" rid="B40">Schawaller 2000</xref>); Himalayas (<xref ref-type="bibr" rid="B39">Schawaller 1996</xref>; <xref ref-type="bibr" rid="B40">Schawaller 2000</xref>); Oriental Region (<xref ref-type="bibr" rid="B28">Löbl et al. 2008</xref>); Australian Region (<xref ref-type="bibr" rid="B28">Löbl et al. 2008</xref>).</p><p>
              <bold>(31) <italic><tp:taxon-name><tp:taxon-name-part taxon-name-part-type="genus">Uloma</tp:taxon-name-part> <tp:taxon-name-part taxon-name-part-type="species">sauteri</tp:taxon-name-part></tp:taxon-name></italic> Kaszab, 1941</bold>
            </p><p>China: Taiwan (<xref ref-type="bibr" rid="B16">Kaszab 1941a</xref>; <xref ref-type="bibr" rid="B31">Masumoto and Nishikawa 1986</xref>; <xref ref-type="bibr" rid="B28">Löbl et al. 2008</xref>).</p><p>
              <bold>(32) <italic><tp:taxon-name><tp:taxon-name-part taxon-name-part-type="genus">Uloma</tp:taxon-name-part> <tp:taxon-name-part taxon-name-part-type="species">splendida</tp:taxon-name-part></tp:taxon-name></italic> Ren &amp; Liu, 2004</bold>
            </p><p>China: Yunnan (<xref ref-type="bibr" rid="B37">Ren and Liu 2004</xref>; <xref ref-type="bibr" rid="B28">Löbl et al. 2008</xref>; <xref ref-type="bibr" rid="B26">Liu and Ren 2013</xref>); Guizhou (<xref ref-type="bibr" rid="B26">Liu and Ren 2013</xref>).</p><p>
              <bold>(33) <italic><tp:taxon-name><tp:taxon-name-part taxon-name-part-type="genus">Uloma</tp:taxon-name-part> <tp:taxon-name-part taxon-name-part-type="species">takagii</tp:taxon-name-part></tp:taxon-name></italic> Masumoto &amp; Nishikawa, 1986</bold>
            </p><p>China: Taiwan (<xref ref-type="bibr" rid="B31">Masumoto and Nishikawa 1986</xref>; <xref ref-type="bibr" rid="B28">Löbl et al. 2008</xref>).</p><!--PageBreak--><p>
              <bold>(34) <italic><tp:taxon-name><tp:taxon-name-part taxon-name-part-type="genus">Uloma</tp:taxon-name-part> <tp:taxon-name-part taxon-name-part-type="species">tsugeae</tp:taxon-name-part></tp:taxon-name></italic> Masumoto, 1982</bold>
            </p><p>China: Taiwan (<xref ref-type="bibr" rid="B30">Masumoto 1982</xref>; <xref ref-type="bibr" rid="B31">Masumoto and Nishikawa 1986</xref>; <xref ref-type="bibr" rid="B28">Löbl et al. 2008</xref>).</p><p>
              <bold>(35) <italic><tp:taxon-name><tp:taxon-name-part taxon-name-part-type="genus">Uloma</tp:taxon-name-part> <tp:taxon-name-part taxon-name-part-type="species">valgipes</tp:taxon-name-part></tp:taxon-name></italic> Liu &amp; Ren, 2013</bold>
            </p><p>China: Yunnan (<xref ref-type="bibr" rid="B26">Liu and Ren 2013</xref>).</p><p>
              <bold>(36) <italic><tp:taxon-name><tp:taxon-name-part taxon-name-part-type="genus">Uloma</tp:taxon-name-part> <tp:taxon-name-part taxon-name-part-type="species">versicolor</tp:taxon-name-part></tp:taxon-name></italic> Ren &amp; Liu, 2004</bold>
            </p><p>China: Yunnan (<xref ref-type="bibr" rid="B37">Ren and Liu 2004</xref>; <xref ref-type="bibr" rid="B28">Löbl et al. 2008</xref>; <xref ref-type="bibr" rid="B26">Liu and Ren 2013</xref>); Guizhou (<xref ref-type="bibr" rid="B26">Liu and Ren 2013</xref>).</p><p>
              <bold>(37) <italic><tp:taxon-name><tp:taxon-name-part taxon-name-part-type="genus">Uloma</tp:taxon-name-part> <tp:taxon-name-part taxon-name-part-type="species">zhengi</tp:taxon-name-part></tp:taxon-name></italic> Liu &amp; Ren, 2007</bold>
            </p><p>China: Guangxi (<xref ref-type="bibr" rid="B24">Liu and Ren 2007</xref>).</p></sec></tp:treatment-sec><tp:treatment-sec><!--Section generated to contain objects referenced in tp:taxon-treatment.--><fig id="F1" position="float" orientation="portrait"><label>Figure 1.</label><caption><p>Habitus, dorsal view. <bold>A</bold> <italic><tp:taxon-name><tp:taxon-name-part taxon-name-part-type="genus">Uloma</tp:taxon-name-part> <tp:taxon-name-part taxon-name-part-type="species">fengyangensis</tp:taxon-name-part></tp:taxon-name></italic> sp. n., male <bold>B</bold> <italic><tp:taxon-name><tp:taxon-name-part taxon-name-part-type="genus">Uloma</tp:taxon-name-part> <tp:taxon-name-part taxon-name-part-type="species">acrodonta</tp:taxon-name-part></tp:taxon-name></italic> sp. n., male <bold>C</bold> <italic><tp:taxon-name><tp:taxon-name-part taxon-name-part-type="genus">Uloma</tp:taxon-name-part> <tp:taxon-name-part taxon-name-part-type="species">acrodonta</tp:taxon-name-part></tp:taxon-name></italic> sp. n., female <bold>D</bold> <italic><tp:taxon-name><tp:taxon-name-part taxon-name-part-type="genus">Uloma</tp:taxon-name-part> <tp:taxon-name-part taxon-name-part-type="species">bonzica</tp:taxon-name-part></tp:taxon-name></italic> Marseul, 1876, male <bold>E</bold> <italic><tp:taxon-name><tp:taxon-name-part taxon-name-part-type="genus">Uloma</tp:taxon-name-part> <tp:taxon-name-part taxon-name-part-type="species">bonzica</tp:taxon-name-part></tp:taxon-name></italic> Marseul, 1876, female. Scale bars 1 mm.</p></caption><graphic xmlns:xlink="http://www.w3.org/1999/xlink" xlink:href="zookeys-607-103-g001.jpg" position="float" orientation="portrait" xlink:type="simple" id="oo_97402.jpg"/></fig><fig id="F2" position="float" orientation="portrait"><label>Figure 2.</label><caption><p>
          <italic><tp:taxon-name><tp:taxon-name-part taxon-name-part-type="genus">Uloma</tp:taxon-name-part> <tp:taxon-name-part taxon-name-part-type="species">fengyangensis</tp:taxon-name-part></tp:taxon-name></italic> sp. n., male. <bold>A</bold> Antenna, ventral view <bold>B</bold> Antennomere 5 to 10, lateral view <bold>C</bold> Ligula and mentum, ventral view <bold>D</bold> Pronotum, dorsal view <bold>E</bold> Posternal process, lateral view <bold>F</bold> <tp:taxon-name><tp:taxon-name-part taxon-name-part-type="genus">Protibia</tp:taxon-name-part></tp:taxon-name>, dorsal view <bold>G</bold> Metatarsus, dorsal view <bold>H</bold> Apicale of aedeagus, dorsal view <bold>I</bold> Aedeagus, lateral view. Scale bars 1 mm.</p></caption><graphic xmlns:xlink="http://www.w3.org/1999/xlink" xlink:href="zookeys-607-103-g002.jpg" position="float" orientation="portrait" xlink:type="simple" id="oo_97403.jpg"/></fig><fig id="F3" position="float" orientation="portrait"><label>Figure 3.</label><caption><p>
          <italic><tp:taxon-name><tp:taxon-name-part taxon-name-part-type="genus">Uloma</tp:taxon-name-part> <tp:taxon-name-part taxon-name-part-type="species">acrodonta</tp:taxon-name-part></tp:taxon-name></italic> sp. n., male. <bold>A</bold> Antenna, ventral view <bold>B</bold> Ligula and mentum, ventral view <bold>C</bold> Pronotum, dorsal view <bold>D</bold> Posternal process, lateral view <bold>E</bold> <tp:taxon-name><tp:taxon-name-part taxon-name-part-type="genus">Protibia</tp:taxon-name-part></tp:taxon-name>, dorsal view <bold>F</bold> Metatarsus, dorsal view <bold>G</bold> Metatibia, dorsal view <bold>H</bold> Last ventrite, ventral view <bold>I</bold> Hind wing, dorsal view <bold>J</bold> Apicale of aedeagus, dorsal view <bold>K</bold> Aedeagus, lateral view. Scale bars 1 mm.</p></caption><graphic xmlns:xlink="http://www.w3.org/1999/xlink" xlink:href="zookeys-607-103-g003.jpg" position="float" orientation="portrait" xlink:type="simple" id="oo_97404.jpg"/></fig></tp:treatment-sec><ref-list><ref id="B34"><mixed-citation xmlns:xlink="http://www.w3.org/1999/xlink" xlink:type="simple">
          <person-group><name name-style="western"><surname>Nakane</surname><given-names>T</given-names></name></person-group> (<year>1956</year>) <article-title>New or little-known <tp:taxon-name><tp:taxon-name-part taxon-name-part-type="order">Coleoptera</tp:taxon-name-part></tp:taxon-name> from Japan and its adjacent Regions, XIII.</article-title> <source>The Scientific Reports of the Saikyo University (A)</source> <volume>2</volume>(<issue>3</issue>): <fpage>159</fpage>–<lpage>174</lpage>.</mixed-citation></ref><ref id="B31"><mixed-citation xmlns:xlink="http://www.w3.org/1999/xlink" xlink:type="simple">
          <person-group><name name-style="western"><surname>Masumoto</surname><given-names>K</given-names></name><name name-style="western"><surname>Nishikawa</surname><given-names>N</given-names></name></person-group> (<year>1986</year>) <article-title>A revisional study of the species of the genus <italic><tp:taxon-name><tp:taxon-name-part taxon-name-part-type="genus">Uloma</tp:taxon-name-part></tp:taxon-name></italic> from Japan, Korea and Taiwan (<tp:taxon-name><tp:taxon-name-part taxon-name-part-type="family">Tenebrionidae</tp:taxon-name-part></tp:taxon-name>, <tp:taxon-name><tp:taxon-name-part taxon-name-part-type="order">Coleoptera</tp:taxon-name-part></tp:taxon-name>).</article-title> <source><tp:taxon-name><tp:taxon-name-part taxon-name-part-type="class">Insecta</tp:taxon-name-part></tp:taxon-name> Matsumurana (NS)</source> <volume>35</volume>: <fpage>17</fpage>–<lpage>43</lpage>.</mixed-citation></ref><ref id="B28"><mixed-citation xmlns:xlink="http://www.w3.org/1999/xlink" xlink:type="simple">
          <person-group><name name-style="western"><surname>Löbl</surname><given-names>I</given-names></name><name name-style="western"><surname>Merkl</surname><given-names>O</given-names></name><name name-style="western"><surname>Ando</surname><given-names>K</given-names></name><name name-style="western"><surname>Bouchard</surname><given-names>P</given-names></name><name name-style="western"><surname>Lillig</surname><given-names>M</given-names></name><name name-style="western"><surname>Masumoto</surname><given-names>K</given-names></name><name name-style="western"><surname>Schawaller</surname><given-names>W</given-names></name></person-group> (<year>2008</year>) <article-title><tp:taxon-name><tp:taxon-name-part taxon-name-part-type="family">Tenebrionidae</tp:taxon-name-part></tp:taxon-name>.</article-title> In: <person-group><name name-style="western"><surname>Löbl</surname><given-names>I</given-names></name><name name-style="western"><surname>Smetana</surname><given-names>A</given-names></name></person-group> (<role>Eds</role>) <issue-title>Catalogue of Palaearctic Coleoptera, Volume 5.</issue-title> <source><tp:taxon-name><tp:taxon-name-part taxon-name-part-type="superfamily">Tenebrionoidea</tp:taxon-name-part></tp:taxon-name>. Apollo Books, Stenstrup</source>, <fpage>105</fpage>–<lpage>352</lpage>.</mixed-citation></ref><ref id="B29"><mixed-citation xmlns:xlink="http://www.w3.org/1999/xlink" xlink:type="simple">
          <person-group><name name-style="western"><surname>Marseul</surname><given-names>SAde</given-names></name></person-group> (<year>1876</year>) <article-title>Coléoptères du Japon recueillis par M. Georges Lewis. Énumération des Hétéromères avec la description des espèces nouvelles.</article-title> <source>Annales de la Société Entomologique de France (5)</source> <volume>6</volume>: <fpage>93</fpage>–<lpage>142</lpage>.</mixed-citation></ref><ref id="B14"><mixed-citation xmlns:xlink="http://www.w3.org/1999/xlink" xlink:type="simple">
          <person-group><name name-style="western"><surname>Gebien</surname><given-names>H</given-names></name></person-group> (<year>1940</year>) <article-title>Katalog der Tenebrioniden, Teil II. [Part.]</article-title> <source>Mitteilungen der Münchener Entomologischen Gesellschaft</source> <volume>30</volume>: <fpage>755</fpage>–<lpage>786</lpage>. [562–593]</mixed-citation></ref><ref id="B22"><mixed-citation xmlns:xlink="http://www.w3.org/1999/xlink" xlink:type="simple">
          <person-group><name name-style="western"><surname>Kwon</surname><given-names>YJ</given-names></name><name name-style="western"><surname>Choi</surname><given-names>YS</given-names></name></person-group> (<year>1986</year>) <article-title>Check list of family <tp:taxon-name><tp:taxon-name-part taxon-name-part-type="family">Tenebrionidae</tp:taxon-name-part></tp:taxon-name> from Korea.</article-title> <source><tp:taxon-name><tp:taxon-name-part taxon-name-part-type="class">Insecta</tp:taxon-name-part></tp:taxon-name> Koreana</source> <volume>6</volume>(<issue>1</issue>): <fpage>105</fpage>–<lpage>113</lpage>.</mixed-citation></ref><ref id="B11"><mixed-citation xmlns:xlink="http://www.w3.org/1999/xlink" xlink:type="simple">
          <person-group><name name-style="western"><surname>Gebien</surname><given-names>H</given-names></name></person-group> (<year>1914</year>) <article-title>H. Sauter’s Formosa-Ausbeute. <tp:taxon-name><tp:taxon-name-part taxon-name-part-type="family">Tenebrionidae</tp:taxon-name-part></tp:taxon-name> (Coleopt.).</article-title> <source>Archiv für Naturgeschichte A</source> <volume>79</volume>(<issue>9</issue>): <fpage>1</fpage>–<lpage>60</lpage>.</mixed-citation></ref><ref id="B37"><mixed-citation xmlns:xlink="http://www.w3.org/1999/xlink" xlink:type="simple">
          <person-group><name name-style="western"><surname>Ren</surname><given-names>GD</given-names></name><name name-style="western"><surname>Liu</surname><given-names>SS</given-names></name></person-group> (<year>2004</year>) <article-title>Six new species of the genus <italic><tp:taxon-name><tp:taxon-name-part taxon-name-part-type="genus">Uloma</tp:taxon-name-part></tp:taxon-name></italic> from Gaoligong Mountain in China (<tp:taxon-name><tp:taxon-name-part taxon-name-part-type="order">Coleoptera</tp:taxon-name-part></tp:taxon-name>, <tp:taxon-name><tp:taxon-name-part taxon-name-part-type="family">Tenebrionidae</tp:taxon-name-part></tp:taxon-name>).</article-title> <source>Acta Zootaxonomica Sinica</source> <volume>29</volume>(<issue>2</issue>): <fpage>296</fpage>–<lpage>304</lpage>.</mixed-citation></ref><ref id="B26"><mixed-citation xmlns:xlink="http://www.w3.org/1999/xlink" xlink:type="simple">
          <person-group><name name-style="western"><surname>Liu</surname><given-names>SS</given-names></name><name name-style="western"><surname>Ren</surname><given-names>GD</given-names></name></person-group> (<year>2013</year>) <article-title>Taxonomy of the genus <italic><tp:taxon-name><tp:taxon-name-part taxon-name-part-type="genus">Uloma</tp:taxon-name-part></tp:taxon-name></italic> Dejean (<tp:taxon-name><tp:taxon-name-part taxon-name-part-type="order">Coleoptera</tp:taxon-name-part></tp:taxon-name>, <tp:taxon-name><tp:taxon-name-part taxon-name-part-type="family">Tenebrionidae</tp:taxon-name-part></tp:taxon-name>, <tp:taxon-name><tp:taxon-name-part taxon-name-part-type="tribe">Ulomini</tp:taxon-name-part></tp:taxon-name>) from Yunnan, China.</article-title> <source>Acta Zootaxonomica Sinica</source> <volume>38</volume>(<issue>3</issue>): <fpage>559</fpage>–<lpage>565</lpage>.</mixed-citation></ref><ref id="B24"><mixed-citation xmlns:xlink="http://www.w3.org/1999/xlink" xlink:type="simple">
          <person-group><name name-style="western"><surname>Liu</surname><given-names>SS</given-names></name><name name-style="western"><surname>Ren</surname><given-names>GD</given-names></name></person-group> (<year>2007</year>) <article-title>Taxonomic study of the genus <italic><tp:taxon-name><tp:taxon-name-part taxon-name-part-type="genus">Uloma</tp:taxon-name-part></tp:taxon-name></italic> Dejean from Guangxi in China (<tp:taxon-name><tp:taxon-name-part taxon-name-part-type="order">Coleoptera</tp:taxon-name-part></tp:taxon-name>, <tp:taxon-name><tp:taxon-name-part taxon-name-part-type="family">Tenebrionidae</tp:taxon-name-part></tp:taxon-name>, <tp:taxon-name><tp:taxon-name-part taxon-name-part-type="tribe">Ulomini</tp:taxon-name-part></tp:taxon-name>).</article-title> <source>Acta Zootaxonomica Sinica</source> <volume>32</volume>(<issue>3</issue>): <fpage>530</fpage>–<lpage>538</lpage>.</mixed-citation></ref><ref id="B25"><mixed-citation xmlns:xlink="http://www.w3.org/1999/xlink" xlink:type="simple">
          <person-group><name name-style="western"><surname>Liu</surname><given-names>SS</given-names></name><name name-style="western"><surname>Ren</surname><given-names>GD</given-names></name></person-group> (<year>2008</year>) <article-title>Two new species of the genus <italic><tp:taxon-name><tp:taxon-name-part taxon-name-part-type="genus">Uloma</tp:taxon-name-part></tp:taxon-name></italic> Dejean, 1821 from China (<tp:taxon-name><tp:taxon-name-part taxon-name-part-type="order">Coleoptera</tp:taxon-name-part></tp:taxon-name>, <tp:taxon-name><tp:taxon-name-part taxon-name-part-type="family">Tenebrionidae</tp:taxon-name-part></tp:taxon-name>, <tp:taxon-name><tp:taxon-name-part taxon-name-part-type="tribe">Ulomini</tp:taxon-name-part></tp:taxon-name>).</article-title> <source>Acta Zootaxonomica Sinica</source> <volume>33</volume>(<issue>3</issue>): <fpage>498</fpage>–<lpage>501</lpage>.</mixed-citation></ref><ref id="B40"><mixed-citation xmlns:xlink="http://www.w3.org/1999/xlink" xlink:type="simple">
          <person-group><name name-style="western"><surname>Schawaller</surname><given-names>W</given-names></name></person-group> (<year>2000</year>) <article-title>The genus <italic><tp:taxon-name><tp:taxon-name-part taxon-name-part-type="genus">Uloma</tp:taxon-name-part></tp:taxon-name></italic> Dejean (<tp:taxon-name><tp:taxon-name-part taxon-name-part-type="order">Coleoptera</tp:taxon-name-part></tp:taxon-name>: <tp:taxon-name><tp:taxon-name-part taxon-name-part-type="family">Tenebrionidae</tp:taxon-name-part></tp:taxon-name>) in Borneo and Sumatra.</article-title> <source>Stuttgarter Beitraege zur Naturkunde Serie A (Biologie)</source> <volume>605</volume>: <fpage>1</fpage>–<lpage>23</lpage>.</mixed-citation></ref><ref id="B5"><mixed-citation xmlns:xlink="http://www.w3.org/1999/xlink" xlink:type="simple">
          <person-group><name name-style="western"><surname>Fairmaire</surname><given-names>L</given-names></name></person-group> (<year>1882</year>) <article-title>Coléoptères Hétéromères de Sumatra.</article-title> <source>Notes from the Leyden Museum</source> <volume>4</volume>: <fpage>219</fpage>–<lpage>265</lpage>.</mixed-citation></ref><ref id="B10"><mixed-citation xmlns:xlink="http://www.w3.org/1999/xlink" xlink:type="simple">
          <person-group><name name-style="western"><surname>Gebien</surname><given-names>H</given-names></name></person-group> (<year>1913</year>) <article-title>Die Tenebrioniden der Philippinen.</article-title> <source>The Philippine Journal of Science</source> <volume>8</volume>: <fpage>373</fpage>–<lpage>433</lpage>.</mixed-citation></ref><ref id="B12"><mixed-citation xmlns:xlink="http://www.w3.org/1999/xlink" xlink:type="simple">
          <person-group><name name-style="western"><surname>Gebien</surname><given-names>H</given-names></name></person-group> (<year>1921</year>) <article-title>Philippine <tp:taxon-name><tp:taxon-name-part taxon-name-part-type="family">Tenebrionidae</tp:taxon-name-part></tp:taxon-name> II.</article-title> <source>The Philippine Journal of Science</source> <volume>19</volume>: <fpage>439</fpage>–<lpage>515</lpage>.</mixed-citation></ref><ref id="B2"><mixed-citation xmlns:xlink="http://www.w3.org/1999/xlink" xlink:type="simple">
          <person-group><name name-style="western"><surname>Ba</surname><given-names>YB</given-names></name><name name-style="western"><surname>Ren</surname><given-names>GD</given-names></name></person-group> (<year>2009</year>) <article-title><tp:taxon-name><tp:taxon-name-part taxon-name-part-type="family">Tenebrionidae</tp:taxon-name-part></tp:taxon-name></article-title>. In: <person-group><name name-style="western"><surname>Wang</surname><given-names>YP</given-names></name></person-group> (<role>Ed.</role>) <source>Insects and forest health assessment of Wuyanling from Zhejiang.</source> <publisher-name>Science Press</publisher-name>, <publisher-loc>Beijing</publisher-loc>, <size units="page">275 pp</size>.</mixed-citation></ref><ref id="B18"><mixed-citation xmlns:xlink="http://www.w3.org/1999/xlink" xlink:type="simple">
          <person-group><name name-style="western"><surname>Kaszab</surname><given-names>Z</given-names></name></person-group> (<year>1954</year>) <article-title>Über die von Herm J. Klapperich in der chinesischen Provinz Fukien gesammelten Tenebrioniden (<tp:taxon-name><tp:taxon-name-part taxon-name-part-type="order">Coleoptera</tp:taxon-name-part></tp:taxon-name>). Annales Historico-Naturales Musei Nationalis Hungarici (S. N.</article-title> <source>)</source> <volume>5</volume>: <fpage>248</fpage>–<lpage>264</lpage>.</mixed-citation></ref><ref id="B1"><mixed-citation xmlns:xlink="http://www.w3.org/1999/xlink" xlink:type="simple">
          <person-group><name name-style="western"><surname>Akita</surname><given-names>K</given-names></name><name name-style="western"><surname>Masumoto</surname><given-names>K</given-names></name></person-group> (<year>2015</year>) <article-title>New or little-known Tenebrionid species (<tp:taxon-name><tp:taxon-name-part taxon-name-part-type="order">Coleoptera</tp:taxon-name-part></tp:taxon-name>) from Japan (17) Descriptions of new taxa, proposal for new taxonomical treatments and new occurrence records.</article-title> <source>Elytra, Tokyo, New Series</source> <volume>5</volume>(<issue>2</issue>): <fpage>409</fpage>–<lpage>428</lpage>.</mixed-citation></ref><ref id="B20"><mixed-citation xmlns:xlink="http://www.w3.org/1999/xlink" xlink:type="simple">
          <person-group><name name-style="western"><surname>Kaszab</surname><given-names>Z</given-names></name></person-group> (<year>1980</year>) <article-title>Angaben zur Kenntnis der Tenebrioniden Nordvietnams (<tp:taxon-name><tp:taxon-name-part taxon-name-part-type="order">Coleoptera</tp:taxon-name-part></tp:taxon-name>).</article-title> <source>Annales Historico- Naturales Musei Nationalis Hungarici</source> <volume>72</volume>: <fpage>169</fpage>–<lpage>221</lpage>.</mixed-citation></ref><ref id="B21"><mixed-citation xmlns:xlink="http://www.w3.org/1999/xlink" xlink:type="simple">
          <person-group><name name-style="western"><surname>Kim</surname><given-names>JI</given-names></name><name name-style="western"><surname>Kim</surname><given-names>SY</given-names></name></person-group> (<year>2004</year>) <article-title>Taxonomic review of the tribe <tp:taxon-name><tp:taxon-name-part taxon-name-part-type="tribe">Ulomini</tp:taxon-name-part></tp:taxon-name> (<tp:taxon-name><tp:taxon-name-part taxon-name-part-type="order">Coleoptera</tp:taxon-name-part></tp:taxon-name>, <tp:taxon-name><tp:taxon-name-part taxon-name-part-type="family">Tenebrionidae</tp:taxon-name-part></tp:taxon-name>) in Korea.</article-title> <source>Entomological Research</source> <volume>34</volume>(<issue>4</issue>): <fpage>277</fpage>–<lpage>281</lpage>. doi: <ext-link xlink:type="simple" ext-link-type="doi" xlink:href="10.1111/j.1748-5967.2004.tb00123.x">10.1111/j.1748-5967.2004.tb00123.x</ext-link></mixed-citation></ref><ref id="B16"><mixed-citation xmlns:xlink="http://www.w3.org/1999/xlink" xlink:type="simple">
          <person-group><name name-style="western"><surname>Kaszab</surname><given-names>Z</given-names></name></person-group> (<year>1941a</year>) <article-title>Tenebrioniden aus Formosa (Col.).</article-title> <source>Stettiner Entomologisehe Zeitung</source> <volume>102</volume>: <fpage>51</fpage>–<lpage>72</lpage>.</mixed-citation></ref><ref id="B8"><mixed-citation xmlns:xlink="http://www.w3.org/1999/xlink" xlink:type="simple">
          <person-group><name name-style="western"><surname>Fang</surname><given-names>ZG</given-names></name><name name-style="western"><surname>Wu</surname><given-names>H</given-names></name></person-group> (<year>2001</year>) <source><tp:taxon-name><tp:taxon-name-part taxon-name-part-type="family">Tenebrionidae</tp:taxon-name-part></tp:taxon-name>. In: Fang ZG, Wu H (Eds) A Checklist of Insects from Zhejiang.</source> <publisher-name>China Forestry Publishing House</publisher-name>, <publisher-loc>Beijing</publisher-loc>, <size units="page">452 pp</size>.</mixed-citation></ref><ref id="B36"><mixed-citation xmlns:xlink="http://www.w3.org/1999/xlink" xlink:type="simple">
          <person-group><name name-style="western"><surname>Ren</surname><given-names>GD</given-names></name><name name-style="western"><surname>Dong</surname><given-names>SH</given-names></name></person-group> (<year>2001</year>) <source><tp:taxon-name><tp:taxon-name-part taxon-name-part-type="family">Tenebrionidae</tp:taxon-name-part></tp:taxon-name>. In: Wu H, Pan CW (Eds) Insects of Tianmushan national nature reserve.</source> <publisher-name>Science Press</publisher-name>, <publisher-loc>Beijing</publisher-loc>, <size units="page">764 pp</size>.</mixed-citation></ref><ref id="B27"><mixed-citation xmlns:xlink="http://www.w3.org/1999/xlink" xlink:type="simple">
          <person-group><name name-style="western"><surname>Liu</surname><given-names>SS</given-names></name><name name-style="western"><surname>Ren</surname><given-names>GD</given-names></name><name name-style="western"><surname>Wang</surname><given-names>JS</given-names></name></person-group> (<year>2007</year>) <article-title>Three new species of the genus <italic><tp:taxon-name><tp:taxon-name-part taxon-name-part-type="genus">Uloma</tp:taxon-name-part></tp:taxon-name></italic> Dejean, 1821 from Wuyi Mountain in China, with a new record (<tp:taxon-name><tp:taxon-name-part taxon-name-part-type="order">Coleoptera</tp:taxon-name-part></tp:taxon-name>, <tp:taxon-name><tp:taxon-name-part taxon-name-part-type="family">Tenebrionidae</tp:taxon-name-part></tp:taxon-name>, <tp:taxon-name><tp:taxon-name-part taxon-name-part-type="tribe">Ulomini</tp:taxon-name-part></tp:taxon-name>).</article-title> <source>Acta Zootaxonomica Sinica</source> <volume>32</volume>(<issue>1</issue>): <fpage>70</fpage>–<lpage>75</lpage>.</mixed-citation></ref><ref id="B35"><mixed-citation xmlns:xlink="http://www.w3.org/1999/xlink" xlink:type="simple">
          <person-group><name name-style="western"><surname>Nakane</surname><given-names>T</given-names></name></person-group> (<year>1968</year>) <article-title>New or little known <tp:taxon-name><tp:taxon-name-part taxon-name-part-type="order">Coleoptera</tp:taxon-name-part></tp:taxon-name> from Japan and its adjacent regions, XXVII.</article-title> <source>Fragmenta Coleopterologica</source> <volume>19–21</volume>: <fpage>76</fpage>–<lpage>85</lpage>.</mixed-citation></ref><ref id="B30"><mixed-citation xmlns:xlink="http://www.w3.org/1999/xlink" xlink:type="simple">
          <person-group><name name-style="western"><surname>Masumoto</surname><given-names>K</given-names></name></person-group> (<year>1982</year>) <article-title><tp:taxon-name><tp:taxon-name-part taxon-name-part-type="family">Tenebrionidae</tp:taxon-name-part></tp:taxon-name> of Formosa (4).</article-title> <source>Elytra</source> <volume>10</volume>: <fpage>17</fpage>–<lpage>32</lpage>.</mixed-citation></ref><ref id="B38"><mixed-citation xmlns:xlink="http://www.w3.org/1999/xlink" xlink:type="simple">
          <person-group><name name-style="western"><surname>Ren</surname><given-names>GD</given-names></name><name name-style="western"><surname>Yin</surname><given-names>H</given-names></name></person-group> (<year>2004</year>) <source><tp:taxon-name><tp:taxon-name-part taxon-name-part-type="family">Tenebrionidae</tp:taxon-name-part></tp:taxon-name>. In: Yang XK (Ed.) Insects of the Great Yarlung Zangbo Canyon of Xizang.</source> <publisher-name>China Science and Technology Press</publisher-name>, <publisher-loc>Beijing</publisher-loc>, <size units="page">339 pp</size>.</mixed-citation></ref><ref id="B33"><mixed-citation xmlns:xlink="http://www.w3.org/1999/xlink" xlink:type="simple">
          <person-group><name name-style="western"><surname>Miwa</surname><given-names>Y</given-names></name></person-group> (<year>1931</year>) <article-title>A systematic catalogue of Formosan <tp:taxon-name><tp:taxon-name-part taxon-name-part-type="order">Coleoptera</tp:taxon-name-part></tp:taxon-name>.</article-title> <source>Reports of the Department of Agriculture of the Government Research Institute, Taihoku</source> <volume>55</volume>: <fpage>1</fpage>–<lpage>359</lpage>.</mixed-citation></ref><ref id="B39"><mixed-citation xmlns:xlink="http://www.w3.org/1999/xlink" xlink:type="simple">
          <person-group><name name-style="western"><surname>Schawaller</surname><given-names>W</given-names></name></person-group> (<year>1996</year>) <article-title>The genus <italic><tp:taxon-name><tp:taxon-name-part taxon-name-part-type="genus">Uloma</tp:taxon-name-part></tp:taxon-name></italic> Dejean (<tp:taxon-name><tp:taxon-name-part taxon-name-part-type="order">Coleoptera</tp:taxon-name-part></tp:taxon-name>: <tp:taxon-name><tp:taxon-name-part taxon-name-part-type="family">Tenebrionidae</tp:taxon-name-part></tp:taxon-name>) in the Himalayas.</article-title> <source>Acta Zoologica Academiae Scientiarum Hungaricae</source> <volume>42</volume>(<issue>2</issue>): <fpage>111</fpage>–<lpage>125</lpage>.</mixed-citation></ref><ref id="B9"><mixed-citation xmlns:xlink="http://www.w3.org/1999/xlink" xlink:type="simple">
          <person-group><name name-style="western"><surname>Gebien</surname><given-names>H</given-names></name></person-group> (<year>1912</year>) <article-title>Neue Käfer aus der Familie <tp:taxon-name><tp:taxon-name-part taxon-name-part-type="family">Tenebrionidae</tp:taxon-name-part></tp:taxon-name> des Museum Wiesbaden.</article-title> <source>Jahrbücher des Nassauischen Vereins für Naturkunde</source> <volume>65</volume>: <fpage>232</fpage>–<lpage>248</lpage>.</mixed-citation></ref><ref id="B42"><mixed-citation xmlns:xlink="http://www.w3.org/1999/xlink" xlink:type="simple">
          <person-group><name name-style="western"><surname>Walker</surname><given-names>F</given-names></name></person-group> (<year>1858</year>) <article-title>Characters of some apparently undescribed Ceylon insects.</article-title> <source>The Annals and Magazine of Natural History (3)</source> <volume>2</volume>: <page-range>202–209, 280–286</page-range>.</mixed-citation></ref><ref id="B19"><mixed-citation xmlns:xlink="http://www.w3.org/1999/xlink" xlink:type="simple">
          <person-group><name name-style="western"><surname>Kaszab</surname><given-names>Z</given-names></name></person-group> (<year>1975</year>) <article-title>Ergebnisse der Bhutan-Expedition 1972 des Naturhistorischen Museums in Basel. <tp:taxon-name><tp:taxon-name-part taxon-name-part-type="order">Coleoptera</tp:taxon-name-part></tp:taxon-name>: Fam. <tp:taxon-name><tp:taxon-name-part taxon-name-part-type="family">Tenebrionidae</tp:taxon-name-part></tp:taxon-name>.</article-title> <source>Entomologia Basiliensia</source> <volume>1</volume>: <fpage>313</fpage>–<lpage>333</lpage>.</mixed-citation></ref><ref id="B43"><mixed-citation xmlns:xlink="http://www.w3.org/1999/xlink" xlink:type="simple">
          <person-group><name name-style="western"><surname>Wiedemann</surname><given-names>CRW</given-names></name></person-group> (<year>1821</year>) <article-title>Neue exotische Käfer.</article-title> <source>Magazin der Entomologie</source> <volume>4</volume>: <fpage>107</fpage>–<lpage>183</lpage>.</mixed-citation></ref><ref id="B7"><mixed-citation xmlns:xlink="http://www.w3.org/1999/xlink" xlink:type="simple">
          <person-group><name name-style="western"><surname>Fairmaire</surname><given-names>L</given-names></name></person-group> (<year>1903</year>) <article-title>Matériaux pour la faune coléoptérologique de la région malgache. 16<sup>e</sup> note.</article-title> <source>Annales de la Société Entomologique de France</source> <volume>72</volume>: <fpage>181</fpage>–<lpage>259</lpage>.</mixed-citation></ref><ref id="B41"><mixed-citation xmlns:xlink="http://www.w3.org/1999/xlink" xlink:type="simple">
          <person-group><name name-style="western"><surname>Schawaller</surname><given-names>W</given-names></name></person-group> (<year>2015</year>) <article-title>The genus <italic><tp:taxon-name><tp:taxon-name-part taxon-name-part-type="genus">Uloma</tp:taxon-name-part></tp:taxon-name></italic> Dejean (<tp:taxon-name><tp:taxon-name-part taxon-name-part-type="order">Coleoptera</tp:taxon-name-part></tp:taxon-name>: <tp:taxon-name><tp:taxon-name-part taxon-name-part-type="family">Tenebrionidae</tp:taxon-name-part></tp:taxon-name>: <tp:taxon-name><tp:taxon-name-part taxon-name-part-type="subfamily">Tenebrioninae</tp:taxon-name-part></tp:taxon-name>) in Africa south of the Sahara.</article-title> <source>Stuttgarter Beiträge zur Naturkunde A, Neue Serie</source> <volume>8</volume>: <fpage>195</fpage>–<lpage>206</lpage>.</mixed-citation></ref><ref id="B17"><mixed-citation xmlns:xlink="http://www.w3.org/1999/xlink" xlink:type="simple">
          <person-group><name name-style="western"><surname>Kaszab</surname><given-names>Z</given-names></name></person-group> (<year>1941b</year>) <article-title>Neue orientalische Tenebrioniden (<tp:taxon-name><tp:taxon-name-part taxon-name-part-type="order">Coleoptera</tp:taxon-name-part></tp:taxon-name>).</article-title> <source>Arbeiten über Morphologische und Taxonomische Entomologie aus Berlin Dahlem</source> <volume>8</volume>: <fpage>118</fpage>–<lpage>127</lpage>.</mixed-citation></ref><ref id="B15"><mixed-citation xmlns:xlink="http://www.w3.org/1999/xlink" xlink:type="simple">
          <person-group><name name-style="western"><surname>Hope</surname><given-names>FW</given-names></name></person-group> (<year>1831</year>) <source>Synopsis of the new species of Nepaul insects in the collection of Major General Hardwicke. In: Gray JE (Ed.) The Zoological Miscellany (Vol. 1).</source> <publisher-name>Treuttel</publisher-name>, <publisher-loc>Wurtz and Co., London</publisher-loc>, <size units="page">40 pp</size>.</mixed-citation></ref><ref id="B13"><mixed-citation xmlns:xlink="http://www.w3.org/1999/xlink" xlink:type="simple">
          <person-group><name name-style="western"><surname>Gebien</surname><given-names>H</given-names></name></person-group> (<year>1927</year>) <article-title>Fauna Sumatrensis (Beitrag Nr. 31) <tp:taxon-name><tp:taxon-name-part taxon-name-part-type="family">Tenebrionidae</tp:taxon-name-part></tp:taxon-name> (CoL).</article-title> <source>Supplementa Entomologica</source> <volume>15</volume>: <fpage>22</fpage>–<lpage>58</lpage>.</mixed-citation></ref><ref id="B6"><mixed-citation xmlns:xlink="http://www.w3.org/1999/xlink" xlink:type="simple">
          <person-group><name name-style="western"><surname>Fairmaire</surname><given-names>L</given-names></name></person-group> (<year>1893</year>) <article-title>Contributions a la faune indo-chinoise. 11<sup>e</sup> Mémoire.</article-title> <source>Annales de la Société Entomologique de France</source> <volume>62</volume>: <fpage>19</fpage>–<lpage>38</lpage>.</mixed-citation></ref><ref id="B4"><mixed-citation xmlns:xlink="http://www.w3.org/1999/xlink" xlink:type="simple">
          <person-group><name name-style="western"><surname>Fabricius</surname><given-names>JC</given-names></name></person-group> (<year>1801</year>) <source>Systema eleutheratorum secundum ordines, genera, species adiectis synonymis, locis, observationibus, descriptionibus. Tomus I.</source> <publisher-name>Bibliopolii Academici Novi</publisher-name>, <publisher-loc>Kiliae</publisher-loc>, <size units="page">506 pp</size>.</mixed-citation></ref></ref-list></tp:taxon-treatment>
